# Supplementary material for: The functional organization of excitatory synaptic input to place cells
Source: Nat Commun. 2021 Jun 11;12:3558. doi: 10.1038/s41467-021-23829-y (PMC8196201; doi:10.1038/s41467-021-23829-y)
Supplement: Supplementary file 4 — Source Data [file 41467_2021_23829_MOESM4_ESM.xlsx]

## Sheet: Figure 5d_ex
Figure 5d
		Parameter 1	Parameter 2	Parameter 3	Parameter 4	Parameter 5	Parameter 6
	Data 1
		Parameter a	Parameter b	Parameter c	Parameter d	Parameter e	Parameter f
	Data 2
		Parameter x	Parameter y	Parameter z
	Data 3

## Sheet: Figure 1j,k
Figure 1j,k
		Transient duration (sec)	Transient height (ΔF/F)
	GFP	0.69345	0.404687
		0.27135	0.4252
		0.33165	0.434448
		0.33165	0.396213
		0.2412	0.439365
		0.33165	0.403427
		0.45225	0.428452
		0.3618	0.422042
		0.3618	0.404122
		0.3618	0.403595
		0.33165	0.426557
		0.33165	0.580244
		0.4824	0.434331
		0.45225	0.444613
		0.3618	0.489235
		0.33165	0.441743
		0.27135	0.437079
		0.45225	0.425891
		0.39195	0.413019
		0.57285	0.417666
		0.2412	0.462841
		0.3015	0.481189
		0.2412	0.457266
		0.27135	0.438459
		0.27135	0.430151
		0.27135	0.506366
		0.3015	0.401437
		0.27135	0.499985
		0.3015	0.411972
		0.3752	0.436094
		0.536	0.419058
		0.3216	0.420349
		0.268	0.464955
		0.3484	0.415473
		0.3752	0.496834
		Transient duration (sec)	Transient height (ΔF/F)
	iGluSnFr	0.39195	1.50996
		0.15075	1.40991
		0.51255	1.12653
		0.4824	1.04452
		0.3618	1.03167
		0.3618	1.37684
		0.27135	1.2364
		0.3618	0.990073
		0.7236	1.58638
		0.6633	1.47843
		0.15075	1.44159
		0.51255	1.1618
		0.3618	1.16127
		0.51255	0.71834
		0.33165	0.893572
		0.33165	1.00521
		0.2412	1.0152
		0.33165	1.31953
		0.33165	1.20344
		0.33165	0.738336
		0.603	0.811931
		0.33165	1.10261
		0.5427	0.815826
		0.4221	0.610101
		0.4221	1.0014
		0.93465	0.839973
		0.51255	0.813669
		0.603	0.805622
		0.33165	1.07585
		0.51255	0.717943
		0.45225	0.502631
		0.21105	0.618113
		0.45225	0.564171
		1.11555	0.725626
		0.603	0.605821
		0.39195	0.412332
		0.33165	0.516079
		0.45225	0.506279
		1.05525	0.685055
		0.69345	0.517142
		0.93465	0.704197
		0.39195	0.415107
		0.7839	0.479278
		0.27135	0.546403
		0.5427	0.575002
		0.27135	0.778762
		0.5427	0.685295
		0.4221	0.58918
		0.3015	0.711101
		0.4824	0.584107
		0.51255	0.617729
		0.1809	0.838274
		0.33165	0.722069
		0.1809	0.873901
		0.4221	0.509658
		0.603	0.670287
		1.1457	1.05491
		0.69345	0.401546
		0.3015	0.723775
		0.93465	0.98328
		0.4824	0.48821
		0.45225	0.73706
		0.39195	0.703029
		0.39195	0.539126
		0.4221	0.645884
		0.39195	0.599538
		0.7236	0.724106
		0.15075	0.700631
		1.0251	0.755781
		0.51255	0.496741
		0.21105	0.739822
		0.5427	0.912097
		0.39195	0.502837
		0.57285	0.780158
		0.15075	0.710962
		0.33165	0.661897
		0.39195	0.778259
		0.5427	0.937437
		0.3015	0.902817
		0.27135	0.924336
		0.2412	1.209
		0.3618	0.843364
		0.45225	0.988812
		0.2412	1.02738
		0.4221	1.11369
		0.33165	0.95889
		0.3015	0.884057
		0.33165	0.747462
		0.3015	1.1344
		0.6633	0.605917
		0.5427	0.833624
		0.6633	0.784821
		0.21105	0.941379
		0.27135	0.875799
		0.3618	0.508702
		0.51255	0.676755
		0.3015	0.652866
		0.33165	0.52691
		0.39195	0.49103
		0.39195	0.667771
		0.39195	0.657829
		0.27135	0.732221
		0.51255	1.29629
		0.3618	0.591693
		0.39195	0.774046
		0.4221	0.590113
		0.3015	0.729404
		0.39195	0.646449
		0.33165	0.711726
		0.4221	0.954202
		0.2412	1.00645
		0.57285	0.889674
		0.21105	1.07666
		0.45225	1.1532
		0.69345	0.97639
		0.33165	1.02837
		0.45225	0.954097
		0.3015	0.959664
		0.21105	1.04795
		0.21105	0.975817
		0.39195	1.26329
		0.15075	1.07232
		0.45225	0.975837
		0.3015	1.19178
		0.21105	1.58022
		0.1809	1.75135
		0.1809	1.35194
		0.4824	1.11829
		0.21105	1.6105
		0.3618	1.00859
		0.51255	1.30713
		0.27135	1.4635
		0.27135	1.46653
		0.3015	1.91978
		0.27135	1.02231
		0.5427	0.849109
		0.5427	0.790802
		0.603	0.728534
		0.603	0.970753
		0.45225	1.54071
		0.3618	1.1725
		0.27135	1.0657
		0.1809	1.36213
		0.1809	1.1035
		0.33165	0.988219
		0.603	0.846915
		0.6633	1.81612
		0.45225	0.758233
		0.57285	1.72726
		0.45225	2.32136
		0.2412	2.64445
		0.57285	1.3535
		0.27135	2.02374
		0.33165	2.1486
		0.21105	2.2229
		0.45225	2.47171
		0.2412	1.85601
		0.2412	2.20064
		0.39195	0.484761
		0.45225	0.426583
		0.6633	0.577137
		0.3618	0.542702
		0.603	0.454007
		0.3015	0.493804
		0.3015	0.526496
		0.39195	0.756855
		0.5427	0.647051
		0.93465	0.571575
		0.45225	0.603056
		0.75375	0.759338
		0.3618	0.526951
		0.27135	0.640363
		1.0854	1.30857
		0.2412	0.625343
		0.5427	1.00032
		0.57285	0.584733
		0.4221	0.479684
		0.4824	0.47866
		0.5427	0.414862
		0.7839	0.958917
		0.33165	0.417252
		0.51255	0.494682
		0.57285	0.780263
		0.33165	0.533216
		0.5427	0.99852
		0.7839	0.721716
		0.603	0.868802
		0.33165	0.531431
		0.3618	0.771936
		0.75375	0.833094
		0.4221	0.44548
		0.3618	0.475138
		0.4221	0.492567
		0.33165	0.472587
		0.603	0.643486
		0.45225	0.977823
		0.4221	0.599201
		0.81405	0.7482
		0.603	0.6459
		0.4824	0.50052
		1.05525	0.647803
		0.69345	0.440119
		0.2412	0.5927
		0.3618	0.450374
		0.51255	0.740391
		0.3618	0.603847
		0.4221	0.431742
		0.603	0.522758
		0.7839	0.567283
		0.3618	0.614318
		0.51255	0.63388
		0.57285	0.553144
		0.45225	0.590016
		0.33165	0.513226
		0.4221	0.43339
		0.4221	0.584792
		0.63315	0.486245
		0.4824	1.00667
		0.27135	0.538474
		0.27135	0.537778
		0.4824	0.498422
		0.3015	0.619579
		0.51255	0.555496
		0.5427	0.777244
		0.63315	0.402381
		0.69345	0.570029
		0.69345	0.669154
		0.39195	0.639782
		0.75375	0.962167
		0.1809	0.6845
		0.7839	0.9061
		0.603	0.615645
		0.57285	0.518607
		0.69345	0.745408
		0.15075	0.683337
		1.206	0.827244
		0.99495	0.623139
		0.4221	0.558706
		0.4824	0.711185
		0.33165	0.651783
		0.4221	0.577141
		0.3618	0.680152
		0.4824	0.620532
		0.7839	0.873509
		0.3015	0.603676
		0.4824	0.852213
		0.3015	0.706961
		0.9045	0.893826
		0.7839	0.507939
		0.5427	0.644287
		0.6633	0.634899
		0.45225	0.461981
		0.3015	0.674331
		0.27135	0.55133
		1.1457	0.850444
		0.9648	0.882995
		0.51255	0.689509
		1.5678	1.18383
		1.3266	1.16621
		0.5427	0.535456
		0.45225	0.562173
		0.9045	1.13584
		0.51255	0.531839
		1.6884	1.04702
		0.2412	0.56242
		1.47735	1.0087
		0.63315	0.675992
		1.53765	1.03895
		0.3618	0.796899
		1.47735	1.18694
		0.75375	1.23727
		0.57285	0.639789
		1.95975	1.38539
		0.81405	0.660335
		1.41705	1.15476
		1.9296	1.1589
		0.39195	0.507927
		0.3618	0.517758
		0.9045	1.19355
		0.39195	0.612581
		0.9045	0.644399
		0.33165	0.625725
		1.3266	0.694029
		1.0251	0.814795
		0.7839	0.811103
		0.69345	0.579399
		0.57285	0.918463
		1.4472	0.945718
		0.33165	0.754841
		0.4221	0.571839
		0.51255	0.582761
		0.57285	0.982238
		0.4824	0.56139
		1.3266	1.06425
		0.51255	1.05638
		0.93465	0.690084
		0.603	0.881249
		0.4221	0.584213
		1.0854	0.589445
		0.33165	0.722661
		0.39195	0.577562
		0.27135	0.738184
		0.51255	0.512581
		0.21105	0.932268
		0.3618	0.739951
		0.3015	0.76586
		0.27135	0.894365
		0.1809	1.03596
		0.2412	0.824234
		0.33165	1.07366
		0.33165	0.879312
		0.3015	0.843262
		0.15075	1.13353
		0.21105	0.989377
		0.51255	0.660719
		0.1809	1.01097
		0.69345	0.798267
		0.4824	0.700522
		0.33165	0.818884
		0.4824	0.804839
		0.69345	1.46955
		0.27135	1.3294
		0.33165	1.46516
		0.33165	1.28265
		0.21105	1.3614
		0.21105	1.41476
		0.2412	1.58715
		0.33165	0.93436
		0.3015	1.33945
		0.2412	1.46577
		0.45225	0.788395
		0.5427	0.803433
		0.27135	0.979857
		0.4221	0.698669
		0.2412	0.900562
		0.3015	0.998792
		0.3015	1.01861
		0.2412	0.836894
		0.3015	0.994733
		0.15075	1.14483
		0.21105	0.968404
		0.2412	1.03749
		0.7839	1.15722
		0.27135	0.786002
		1.29645	1.18284
		0.45225	0.920234
		0.3618	1.33852
		0.4221	0.657538
		0.21105	0.958321
		0.33165	0.968495
		0.2412	0.844243
		0.45225	0.545164
		0.8442	0.985912
		0.33165	0.651366
		0.27135	0.832508
		0.2412	0.951782
		0.63315	0.914864
		0.4221	0.834905
		0.51255	0.922759
		0.5427	0.427095
		0.3618	0.551284
		0.4221	1.01914
		0.57285	1.17354
		0.4221	0.761838
		0.33165	0.678543
		0.27135	1.06812
		0.27135	0.822185
		0.39195	0.825978
		0.3015	0.660072
		0.27135	1.10272
		0.63315	0.815507
		0.27135	0.634427
		0.4221	1.04843
		0.75375	0.802838
		0.7839	1.05124
		0.7236	0.809624
		0.3015	0.581565
		0.87435	0.568176
		0.57285	0.562367
		0.3618	0.582821
		0.57285	0.399463
		0.51255	0.441239
		0.33165	0.654578
		0.45225	0.460061
		0.33165	0.444908
		0.33165	0.617771
		0.45225	0.87385
		0.51255	0.991105
		0.45225	0.723767
		0.3015	0.71127
		0.39195	0.640451
		0.5427	0.619245
		0.21105	0.72802
		0.39195	0.499464
		0.33165	0.512559
		0.2412	0.643136
		0.39195	0.703757
		0.603	0.593474
		0.4221	0.650156
		0.3618	0.506135
		0.27135	0.627985
		0.4221	0.637262
		0.6633	0.659417
		0.27135	0.688075
		0.4221	0.715585
		0.33165	0.673335
		0.3618	0.49366
		0.39195	0.577737
		0.27135	0.672626
		0.4221	0.506669
		0.5427	0.584593
		0.33165	0.876503
		0.2412	0.972392
		0.51255	0.748008
		0.45225	0.8012
		0.5427	0.627111
		0.2412	0.803296
		0.3618	0.493726
		0.3618	0.671268
		0.39195	0.581514
		0.75375	0.611159
		0.69345	0.634217
		0.3618	0.683325
		0.3618	0.565608
		0.33165	0.972978
		0.39195	0.748024
		0.27135	0.898058
		0.603	0.815587
		0.4221	0.576458
		0.4221	0.63617
		0.603	0.455397
		0.33165	0.601607
		0.4221	0.860105
		0.6633	0.868785
		0.63315	0.714872
		0.4824	0.617432
		0.51255	0.591573
		0.4221	0.445025
		1.11555	0.454144
		0.1809	0.597032
		0.1809	0.771286
		0.2412	0.63694
		0.27135	0.570202
		0.93465	0.484516
		0.57285	0.414237
		0.45225	0.537123
		0.3015	0.57056
		0.5427	0.427591
		0.45225	0.402488
		0.45225	0.520909
		0.4221	0.432475
		0.7236	0.43012
		0.4824	0.41625
		0.7236	0.807246
		0.1809	0.798236
		1.23615	0.91994
		0.7236	0.64251
		0.99495	0.847881
		0.75375	0.687626
		0.9045	0.786336
		0.3015	0.81317
		0.45225	0.408954
		0.21105	0.671497
		0.39195	0.661518
		0.69345	0.874414
		0.81405	0.728632
		0.63315	0.629767
		0.7236	1.01068
		0.51255	0.590973
		0.39195	0.615673
		1.11555	0.767782
		0.5427	0.605108
		0.33165	0.548046
		0.6633	0.675796
		1.0854	0.64027
		0.603	0.743169
		0.51255	0.816092
		0.45225	0.561144
		0.3015	0.67897
		0.87435	0.653534
		0.603	0.611817
		0.69345	0.549143
		0.99495	0.623865
		0.603	0.53035
		0.3618	0.467237
		0.69345	0.538759
		0.51255	0.597839
		0.39195	0.498751
		0.9648	0.577678
		0.2412	0.436737
		0.45225	0.469019
		0.33165	0.544213
		0.3618	0.441366
		0.33165	0.520436
		0.51255	0.755419
		0.39195	0.776447
		0.45225	0.569218
		0.33165	0.588404
		0.21105	0.638879
		0.3618	0.502572
		0.27135	0.522501
		0.33165	0.534888
		0.3015	0.547959
		0.2412	0.660562
		0.33165	0.563275
		0.3015	0.617495
		0.27135	0.531575
		0.603	0.489027
		0.33165	0.433834
		0.45225	0.563933
		0.8442	0.795443
		0.39195	0.46627
		0.2412	0.530805
		0.3618	0.5134
		0.3618	0.407352
		0.3618	0.585603
		0.7236	0.632371
		0.3015	0.751728
		0.51255	0.727739
		0.5427	0.530428
		0.45225	0.608377
		0.39195	0.625988
		0.27135	0.641667
		0.2412	0.816522
		0.45225	0.642843
		0.45225	0.554548
		0.39195	0.868786
		0.2412	0.73087
		0.6633	0.734127
		0.5427	0.68365
		0.3015	0.692224
		0.45225	0.90572
		0.27135	0.80891
		0.27135	0.804469
		0.39195	0.569507
		0.7236	0.868603
		0.63315	0.765528
		0.27135	0.746672
		0.21105	1.11218
		0.603	0.777626
		0.6633	0.528592
		0.4221	0.457194
		0.45225	0.464249
		0.69345	0.494565
		0.63315	0.856912
		0.51255	0.724694
		0.51255	0.743847
		0.39195	0.78383
		0.45225	0.742391
		0.27135	0.812548
		0.81405	1.00209
		0.39195	0.892504
		0.3015	0.869201
		0.3015	0.786424
		0.63315	0.577031
		0.27135	0.957185
		0.4824	0.625919
		0.6633	0.817575
		0.3618	0.934467
		0.45225	0.643035
		0.57285	1.03514
		0.63315	0.956859
		0.4221	0.789766
		0.4221	0.657675
		0.3618	0.700004
		0.27135	0.747847
		0.2412	0.662777
		0.2412	0.742535
		0.3618	0.615029
		0.3015	0.709532
		0.33165	0.697886
		0.3618	0.537394
		0.81405	0.534128
		0.5427	0.781265
		0.3618	0.76381
		0.45225	0.51318
		0.4221	0.657943
		0.33165	0.861801
		0.39195	0.731703
		0.1809	0.771627
		0.39195	0.523985
		0.4221	0.555873
		0.27135	0.773211
		0.3015	0.716862
		0.3015	0.915692
		0.87435	0.743397
		0.3618	0.491969
		0.3015	0.696833
		0.75375	0.935935
		0.4221	0.716386
		0.33165	0.671227
		0.39195	1.0501
		0.15075	0.810849
		0.45225	0.502498
		0.2412	0.779506
		0.75375	0.615498
		0.39195	0.686143
		0.5427	0.978356
		0.15075	0.776031
		0.39195	0.646652
		0.4824	0.99625
		0.45225	0.782327
		0.33165	0.835248
		0.2412	0.962752
		0.1809	0.891762
		0.33165	0.834266
		0.81405	0.736107
		0.51255	0.77235
		0.39195	0.84545
		0.4824	0.722662
		0.3015	0.684904
		0.7839	0.863354
		0.57285	0.580874
		0.2412	0.936486
		0.3618	0.724635
		0.3015	0.717095
		0.603	0.676758
		0.6633	0.598497
		0.603	0.761608
		0.51255	0.716308
		0.45225	0.621599
		0.5427	0.866016
		0.39195	0.882054
		0.51255	0.637767
		0.51255	0.566246
		0.33165	0.726371
		0.27135	0.745063
		0.3618	0.627636
		0.3015	0.63594
		0.39195	0.79827
		0.7236	1.13713
		1.0854	0.57079
		0.4824	0.496636
		0.33165	0.61902
		0.5427	0.848033
		0.2412	0.842967
		0.7236	0.729334
		0.4221	0.664578
		0.603	0.534097
		0.7236	0.644324
		0.4221	0.577117
		0.45225	0.591653
		0.7839	0.709514
		0.33165	0.584731
		0.27135	0.767
		1.05525	0.874227
		0.3015	1.17118
		0.21105	1.62024
		0.3015	1.53682
		0.39195	0.843175
		0.27135	1.41855
		0.4221	1.25803
		0.3015	1.19926
		0.27135	1.14701
		0.27135	1.14632
		0.2412	1.49741
		0.2412	1.3024
		0.33165	1.15019
		0.3618	1.30907
		0.27135	0.975536
		0.51255	1.69347
		0.3015	1.05223
		0.45225	0.937285
		0.4824	0.925498
		0.63315	0.930682
		0.603	1.04906
		0.45225	0.756968
		0.21105	1.05753
		0.3015	1.10754
		0.1809	1.07877
		0.27135	0.970913
		0.57285	0.922978
		0.8442	1.02478
		0.2412	1.00269
		0.81405	0.833037
		0.603	0.852923
		0.63315	0.6756
		0.603	1.04665
		0.45225	0.726562
		1.0251	1.19327
		0.4221	0.886602
		0.4824	0.749908
		0.51255	0.733746
		0.33165	1.03363
		0.3618	0.923187
		0.33165	0.701493
		0.4824	0.758533
		0.21105	1.07169
		0.45225	0.729013
		0.3618	1.10341
		0.6633	0.779639
		0.603	0.723206
		0.3618	0.905975
		0.603	0.764702
		0.3618	0.576159
		0.75375	0.769158
		0.6633	0.637549
		0.7839	0.52275
		0.3015	0.622529
		0.27135	0.758861
		0.4824	0.766884
		0.4221	0.608022
		0.45225	0.517693
		0.2412	0.612405
		0.603	0.877768
		0.69345	0.798872
		0.3015	0.771625
		0.51255	0.551769
		0.63315	0.723507
		0.4221	0.84326
		0.2412	0.723501
		0.39195	0.50349
		0.9045	0.83909
		0.27135	0.708758
		0.3618	0.943963
		0.39195	0.458029
		0.75375	0.454799
		0.6633	0.40557
		0.4824	0.458376
		0.33165	0.466708
		0.33165	0.530097
		0.39195	0.458428
		0.3618	0.489678
		0.39195	0.436016
		0.2412	0.527472
		0.7236	0.786008
		0.3015	0.717396
		0.4221	0.439375
		0.33165	0.445366
		0.8442	0.620055
		0.51255	0.408947
		0.33165	0.46619
		0.21105	0.645638
		0.4221	0.46318
		0.3618	0.506596
		0.3618	0.574338
		0.4221	0.471781
		0.603	0.447169
		0.4221	0.722459
		0.39195	0.405367
		0.3015	0.552508
		0.27135	0.527056
		0.27135	0.549383
		1.1457	0.464667
		0.3618	0.531391
		0.8442	0.399694
		0.45225	0.565107
		0.33165	0.586761
		0.9045	0.573439
		0.4221	0.425848
		0.45225	0.413056
		0.4824	0.426378
		0.63315	0.414697
		0.9648	0.555849
		0.87435	0.424364
		0.3015	0.56794
		0.93465	0.53189
		0.3015	0.420291
		0.4221	0.649631
		1.41705	0.767685
		1.4472	0.97666
		1.65825	0.78594
		1.5678	0.98524
		1.206	0.782423
		1.3869	0.828871
		0.4824	0.520653
		0.39195	0.581878
		1.0251	0.843618
		1.53765	0.791375
		1.6281	0.87638
		0.4824	0.46066
		1.47735	0.866311
		1.5075	1.11391
		1.59795	1.10191
		1.5075	0.747451
		0.3618	0.45036
		1.5075	0.878979
		0.3618	0.600253
		1.05525	0.784447
		0.39195	0.679323
		0.87435	0.958098
		1.59795	0.890061
		1.7487	0.882911
		0.3015	0.485043
		1.1457	0.890812
		0.45225	0.699527
		0.2412	0.762481
		0.6633	0.526987
		0.3015	0.545595
		0.3015	0.567179
		0.27135	0.487007
		0.63315	0.527767
		0.39195	0.520695
		0.27135	0.469964
		0.4221	0.518197
		0.81405	0.535577
		0.2412	0.572088
		0.27135	0.47367
		0.27135	0.843311
		0.39195	0.63314
		0.4221	0.69672
		0.3015	0.984909
		0.4221	0.663848
		0.3618	0.570457
		0.4824	0.529959
		0.3015	0.849072
		0.21105	0.94341
		0.33165	0.541157
		0.1809	0.992114
		0.3015	0.678275
		0.33165	0.682081
		0.27135	1.17019
		0.2412	1.28858
		0.27135	1.0488
		0.15075	1.5252
		0.39195	1.20384
		0.33165	1.45388
		0.33165	1.14425
		0.39195	0.996254
		0.1809	1.26527
		0.2412	1.48299
		0.45225	1.64641
		0.27135	1.32914
		0.3618	1.33588
		0.27135	1.20605
		0.3618	0.965541
		0.51255	1.05179
		0.3618	0.765616
		0.15075	1.36212
		0.1809	1.51132
		0.3015	0.624338
		0.4221	0.772608
		0.3618	0.583477
		0.2412	0.712067
		0.3618	0.714983
		0.39195	0.674802
		0.4221	0.742815
		0.39195	0.735351
		0.3015	0.772314
		0.3618	0.529179
		0.51255	0.485307
		0.39195	0.667621
		0.33165	0.727263
		0.3015	0.631683
		0.3618	0.682042
		0.5427	0.855968
		0.6633	0.716757
		0.3015	0.826982
		0.1809	0.734735
		0.2412	0.61933
		0.45225	0.661957
		0.33165	0.861301
		0.4824	0.679519
		0.3618	0.578108
		0.75375	1.07145
		0.4221	0.839605
		0.81405	1.14404
		0.33165	0.604152
		0.27135	0.631246
		0.4221	0.838957
		0.33165	0.721094
		0.3618	0.60821
		0.33165	0.67757
		0.5427	0.681753
		0.27135	0.706421
		0.3015	0.565681
		0.603	0.415783
		0.57285	0.521669
		0.3015	0.587558
		0.33165	0.575527
		0.15075	0.705493
		0.3618	0.71026
		0.27135	0.655865
		0.3618	0.468838
		0.8442	0.601048
		0.3618	0.544867
		0.81405	0.751234
		0.4824	0.500896
		0.3618	0.727214
		0.27135	0.628558
		0.7236	0.770123
		0.3015	0.625694
		0.33165	0.686479
		0.51255	0.611842
		0.2412	0.771317
		0.39195	0.547943
		0.39195	1.08178
		0.7236	0.863843
		0.27135	0.820591
		0.3618	0.897142
		0.4221	0.604485
		0.51255	0.563911
		0.1809	0.826039
		0.3015	0.87928
		0.3618	0.658295
		0.33165	0.778854
		0.1809	0.832494
		0.45225	0.639045
		0.33165	0.878136
		0.3618	0.779326
		0.5427	0.996613
		0.3015	0.793706
		0.39195	0.650437
		0.2412	1.00737
		0.3618	0.606919
		0.39195	0.787958
		0.33165	0.678675
		0.3618	0.639372
		0.27135	0.914915
		0.33165	0.799054
		0.33165	0.98299
		0.4824	0.75923
		0.21105	1.06526
		0.39195	1.29355
		0.21105	1.36851
		0.2412	0.994649
		0.2412	1.12717
		0.3618	0.867892
		0.27135	0.905365
		0.45225	0.828665
		0.5427	1.16634
		0.21105	1.14332
		0.3015	0.822241
		0.6633	0.850383
		0.51255	1.04749
		0.33165	0.776438
		0.39195	0.782185
		0.5427	0.916385
		0.39195	0.658434
		0.2412	0.883246
		0.69345	1.02542
		0.2412	0.763287
		0.3618	1.14617
		0.57285	1.1389
		0.39195	1.42323
		0.1809	1.63897
		0.2412	1.54661
		0.3618	1.08302
		0.1809	1.63344
		0.1809	1.93486
		1.53765	2.88133
		1.05525	2.98876
		0.27135	1.77911
		0.9648	3.1504
		0.21105	2.31292
		0.45225	2.36688
		0.3618	1.85145
		0.4221	2.06344
		0.4221	1.61258
		1.0251	1.71621
		1.0251	1.6495
		0.3015	2.50602
		0.87435	2.11018
		0.45225	1.5126
		0.93465	2.45012
		0.33165	1.9049
		0.21105	2.17792
		0.1809	2.11317
		1.29645	2.93058
		1.206	1.89699
		0.87435	3.19019
		0.51255	1.68321
		0.7839	2.51149
		0.3618	1.35638
		0.39195	1.74327
		1.05525	1.94714
		0.45225	1.55289
		0.51255	2.18342
		1.47735	2.38025
		1.17585	3.0977
		0.2412	1.7007
		1.3266	2.36298
		0.15075	2.02395
		0.15075	1.97278
		0.27135	1.65891
		1.3266	2.5136
		0.3015	2.21123
		0.7839	3.26163
		0.3015	2.11058
		0.9045	2.94122
		0.3618	2.04814
		0.5427	2.32622
		1.17585	2.28672
		0.33165	2.17997
		0.603	3.03581
		0.3618	2.34809
		0.69345	2.27878
		0.57285	2.31183
		1.1457	2.40661
		0.27135	2.19639
		0.27135	2.0378
		0.69345	1.89536
		1.29645	3.73609
		0.3618	1.87986
		0.21105	3.06506
		1.0251	2.0953
		0.21105	2.7581
		0.39195	1.87179
		0.39195	2.04286
		0.6633	1.73731
		0.603	2.17965
		0.3015	2.46954
		0.2412	2.47251
		1.3266	4.30447
		0.21105	2.66885
		1.11555	3.07728
		1.5678	4.03373
		0.33165	2.73057
		0.27135	2.0197
		0.1809	1.913
		0.27135	1.93991
		0.3015	1.58283
		0.5427	1.55653
		0.2412	1.64516
		0.5427	2.20638
		0.8442	2.18968
		0.9648	1.9312
		0.21105	2.21807
		0.39195	1.31765
		0.45225	2.07211
		0.27135	1.95585
		0.2412	1.76331
		0.15075	2.4054
		0.4221	2.88068
		0.33165	1.90895
		0.1809	2.17696
		0.1809	2.84183
		0.57285	1.01196
		0.4221	0.939314
		0.39195	0.700046
		0.27135	0.998301
		0.27135	1.04919
		0.57285	1.18319
		0.2412	1.36248
		0.69345	1.31652
		0.27135	0.961516
		0.27135	1.22096
		0.93465	1.68329
		0.5427	0.994082
		0.2412	0.957774
		0.57285	0.911707
		0.2412	1.13577
		0.27135	1.06795
		0.33165	0.983237
		0.7236	1.12343
		0.4221	1.56378
		0.5427	1.56602
		0.3618	0.802635
		0.81405	1.62307
		0.27135	1.19639
		0.3015	1.31691
		0.6633	1.14909
		0.57285	0.975958
		0.63315	1.05398
		0.3618	0.964724
		0.21105	1.23457
		0.45225	1.35478
		0.21105	1.3357
		0.8442	1.16445
		0.3618	0.93538
		0.3015	0.983791
		0.603	1.56769
		0.3015	1.17087
		0.27135	1.02396
		0.21105	1.16454
		0.51255	0.890777
		0.39195	1.12857
		0.3618	1.03577
		0.33165	0.730724
		0.2412	1.00406
		0.51255	1.24529
		0.2412	1.01708
		0.39195	1.05599
		0.45225	0.804097
		0.1809	1.1523
		0.3618	0.895368
		0.4824	0.962436
		0.33165	1.0373
		0.27135	0.925858
		0.5427	0.949386
		0.57285	1.15103
		0.4824	1.26528
		0.603	0.969247
		0.39195	0.829152
		0.3015	1.0696
		0.3618	0.718893
		0.4221	0.860522
		0.27135	0.775955
		0.27135	0.826948
		0.1809	0.922935
		0.45225	1.38403
		0.45225	0.603703
		0.1809	0.943612
		0.45225	1.0017
		0.4824	0.645531
		0.1809	0.843279
		0.4221	0.836161
		0.1809	1.27803
		0.6633	1.25753
		0.39195	1.21581
		0.603	1.38063
		0.7236	1.19067
		0.51255	1.08887
		0.4824	1.06944
		0.3618	0.949134
		0.51255	0.643755
		0.51255	0.755189
		0.4221	0.880168
		0.75375	1.1506
		0.27135	1.02422
		0.33165	0.777238
		0.4824	0.51302
		0.33165	0.774666
		0.603	0.680679
		0.69345	0.820894
		0.33165	0.978331
		0.4221	0.831687
		0.2412	0.944509
		0.5427	0.438779
		0.4824	0.802753
		0.33165	0.588441
		0.33165	1.24453
		0.69345	1.09628
		0.45225	0.885996
		0.69345	1.18123
		0.39195	0.801088
		0.39195	1.22168
		0.4221	1.02205
		0.33165	0.697625
		0.4221	0.701576
		0.3015	0.719069
		0.2412	0.681401
		0.39195	0.870041
		0.4824	0.906671
		1.05525	0.669539
		1.0854	0.911821
		0.21105	0.786044
		0.1809	0.804992
		0.2412	0.88813
		0.51255	0.732427
		0.603	0.720316
		0.81405	1.04703
		1.71855	1.05966
		0.69345	1.65878
		0.39195	0.590614
		0.27135	0.734726
		0.75375	0.806099
		0.3015	0.838485
		0.87435	1.01837
		0.81405	1.23396
		0.3015	0.740962
		0.4824	0.999476
		0.33165	0.896752
		0.8442	1.11543
		0.4221	0.826915
		1.0854	0.900579
		0.75375	1.01302
		0.45225	0.986363
		0.4824	0.84803
		0.39195	0.667986
		0.4824	0.951558
		0.2412	0.905209
		0.603	0.895492
		0.4824	0.698766
		0.3618	0.815999
		0.21105	0.90324
		0.4221	0.590753
		0.63315	0.955125
		0.39195	0.672309
		1.2663	1.28999
		1.41705	1.27899
		1.47735	0.979996
		0.3618	0.681314
		1.23615	0.937404
		0.4221	0.847021
		0.51255	0.729838
		0.39195	0.520975
		0.39195	0.728243
		0.7839	0.865501
		0.3015	0.923757
		0.4221	0.698025
		0.81405	0.879531
		0.75375	0.908496
		0.603	0.798878
		0.33165	0.831828
		0.7236	0.773604
		0.21105	0.809252
		0.8442	0.916115
		0.2412	1.11063
		1.0251	1.10835
		0.6633	1.16236
		0.4221	0.747601
		0.603	1.0926
		0.4824	0.922797
		0.57285	0.631248
		0.9045	0.647722
		0.39195	0.65409
		0.81405	0.972486
		0.3618	0.513757
		0.1809	0.843065
		0.3015	0.644444
		0.2412	0.967936
		0.75375	1.20352
		0.4824	0.839235
		1.17585	1.32334
		1.35675	1.0295
		1.6281	0.999801
		1.1457	0.822888
		0.4824	0.82241
		1.0854	0.81236
		1.3869	1.15588
		0.4824	0.872529
		0.75375	1.0555
		0.87435	0.858528
		0.2412	1.0187
		0.57285	0.8995
		0.15075	0.945452
		1.3869	0.980861
		0.87435	1.04789
		0.27135	0.981392
		1.11555	0.898204
		0.39195	0.898688
		0.33165	0.850701
		1.2663	1.17773
		0.3618	0.864119
		0.27135	0.763571
		0.81405	0.988213
		0.9045	1.16056
		1.5075	1.15673
		1.17585	1.0333
		1.17585	1.01516
		0.4221	0.827392
		0.6633	0.734022
		1.05525	0.853475
		0.81405	0.8631
		0.51255	0.704451
		0.3618	0.711029
		1.11555	0.827863
		0.3618	0.791717
		0.87435	0.747724
		0.75375	0.607878
		0.93465	0.851608
		0.7236	0.983516
		0.9045	1.01796
		0.51255	0.682374
		0.45225	0.663719
		0.603	1.00852
		0.4824	0.925952
		0.39195	0.555833
		0.51255	1.05535
		0.6633	0.82394
		0.9648	0.782995
		1.05525	1.14949
		0.45225	0.724057
		0.39195	0.535508
		0.33165	0.681227
		0.4221	0.522814
		0.4824	0.598457
		0.4824	0.556354
		0.3015	0.835538
		0.45225	0.572889
		0.27135	0.651005
		0.3618	0.629599
		0.57285	0.541803
		0.27135	0.877574
		0.2412	1.02547
		0.27135	0.963912
		0.3618	0.694709
		0.75375	0.667311
		0.4221	0.82165
		0.45225	0.598264
		0.45225	0.715237
		0.51255	0.824378
		0.45225	0.637795
		0.45225	0.585326
		0.7236	0.789999
		1.05525	0.760535
		0.69345	0.933625
		0.75375	0.721079
		0.51255	0.533561
		0.39195	0.694829
		0.33165	0.754712
		0.33165	0.576048
		0.4221	0.630207
		0.5427	0.655533
		0.4221	0.769571
		0.21105	0.857428
		0.3618	0.760381
		0.27135	0.70835
		0.5427	0.604696
		0.7839	0.752238
		0.4824	0.98038
		0.39195	0.588809
		0.3618	0.590551
		0.57285	0.755869
		0.603	0.663788
		0.4824	0.797156
		0.45225	0.815572
		0.4824	0.587539
		0.6633	0.617812
		0.57285	0.749471
		0.81405	1.03945
		0.4824	0.746175
		0.57285	0.706542
		0.33165	0.671067
		0.3015	0.928056
		0.33165	0.621893
		0.9045	1.07451
		0.3618	0.801989
		0.51255	0.637122
		0.5427	0.626946
		0.3618	0.727321
		0.1809	0.765599
		0.63315	0.969753
		0.3015	0.621437
		1.1457	1.21561
		0.45225	0.77766
		0.45225	0.526043
		0.39195	0.554535
		0.8442	0.600161
		0.3618	0.763835
		0.39195	0.612265
		0.39195	0.64785
		0.603	0.437827
		0.4824	0.472846
		0.33165	0.543177
		0.6633	0.709581
		0.7839	1.13159
		1.35675	0.98223
		0.87435	1.00591
		0.81405	1.04117
		0.93465	0.919324
		0.75375	1.09647
		0.69345	1.05936
		0.1809	0.995438
		0.75375	1.2308
		0.7236	0.695032
		0.51255	0.960129
		0.3618	0.904771
		0.3618	0.832965
		0.1809	0.990463
		0.3618	1.09259
		0.4221	0.755284
		0.3618	0.672202
		1.206	0.932632
		0.51255	0.821187
		0.45225	0.741919
		0.7839	1.3297
		0.45225	0.653547
		0.27135	1.14175
		1.05525	1.23307
		0.2412	0.974988
		0.1809	1.43928
		1.23615	1.48578
		1.11555	1.05256
		1.29645	1.25275
		1.3869	1.47028
		1.17585	1.1015
		1.23615	1.90773
		1.1457	1.35062
		1.41705	2.03226
		0.2412	1.00795
		0.3015	1.02601
		0.93465	1.03754
		0.69345	1.35261
		1.11555	1.24423
		0.1809	0.979145
		0.81405	1.1983
		0.4824	1.16316
		0.2412	1.00526
		0.39195	0.782273
		0.99495	1.31359
		0.1809	1.10198
		1.206	1.46379
		0.21105	1.12903
		0.5427	1.12098
		0.69345	0.831051
		1.0251	0.953572
		0.2412	1.25205
		0.69345	0.56521
		1.29645	0.579386
		0.3618	0.456297
		0.45225	0.495084
		0.8442	0.753348
		0.51255	0.665325
		0.33165	0.556087
		0.3618	0.480999
		0.603	0.803871
		0.4221	0.514779
		0.63315	0.539308
		0.33165	0.689189
		0.75375	0.837526
		0.603	0.634224
		0.93465	0.523229
		0.9648	0.806843
		0.4221	0.585284
		0.27135	0.585947
		0.51255	0.579995
		0.63315	0.655201
		0.5427	0.486426
		0.2412	0.703013
		0.3015	0.625261
		0.4824	0.534891
		0.4824	0.480832
		0.7839	0.600156
		0.3618	0.535841
		0.3015	1.00574
		0.3618	0.705507
		0.9045	1.32998
		0.75375	0.987969
		0.81405	0.860976
		0.39195	0.781982
		1.206	1.2478
		0.3618	0.719377
		0.39195	0.847422
		1.11555	0.970522
		0.21105	0.874133
		0.7839	1.12027
		0.93465	0.975873
		0.2412	0.797979
		0.9045	1.10021
		0.2412	0.761868
		0.51255	0.562786
		0.33165	0.880706
		0.57285	0.783302
		1.0251	1.04646
		0.8442	1.633
		0.7236	1.52119
		0.7236	1.47251
		0.75375	1.42869
		0.9045	1.69992
		0.27135	1.40427
		0.57285	1.11317
		0.8442	1.47067
		0.3015	1.13081
		1.206	1.56716
		0.81405	1.87392
		0.1809	1.29638
		1.05525	1.52837
		1.11555	1.89679
		0.2412	1.19769
		0.33165	1.29217
		0.81405	1.73527
		0.69345	1.54063
		0.6633	1.43962
		0.3618	1.29386
		0.2412	1.51763
		0.57285	1.38279
		1.0251	1.75725
		0.3618	1.10501
		0.4221	0.875697
		0.2412	1.32141
		0.39195	0.899488
		0.87435	2.14468
		0.57285	1.37901
		0.3015	1.03863
		0.27135	1.26941
		0.21105	1.23493
		0.3618	0.830308
		0.3015	1.06869
		0.45225	1.01766
		0.2412	1.03564
		0.87435	1.83724
		0.4824	1.11878
		0.3015	1.03325
		0.39195	0.813016
		0.4824	0.842357
		0.9648	1.03029
		0.4221	0.862384
		0.27135	1.21856
		0.51255	0.763852
		0.45225	1.71929
		0.4824	0.980864
		0.5427	1.3066
		0.69345	0.845139
		0.27135	0.819486
		0.3618	0.724658
		0.603	0.834861
		0.1809	1.03368
		0.3618	0.969575
		0.2412	1.24289
		0.4824	1.499
		0.5427	1.28392
		0.3618	0.817132
		0.603	1.05319
		0.39195	0.729642
		0.39195	0.710191
		0.3015	0.914515
		0.3015	1.1856
		0.603	1.6641
		0.33165	0.977011
		0.1809	1.40693
		0.39195	1.64392
		0.603	0.808627
		0.2412	1.06881
		0.69345	1.25721
		0.33165	1.02987
		0.21105	1.3927
		0.27135	1.13995
		0.15075	1.58814
		0.7236	1.72421
		0.3015	1.09882
		0.21105	1.22749
		0.7236	1.32508
		0.51255	0.98403
		0.33165	1.25263
		0.1809	1.79416
		0.3618	1.14961
		0.33165	1.4892
		0.3015	1.35417
		0.2412	1.28319
		0.39195	1.11585
		0.39195	1.59715
		0.45225	1.33127
		0.45225	1.89357
		0.1809	1.54978
		0.15075	2.13565
		0.39195	1.12805
		0.27135	1.58379
		0.27135	1.6456
		0.39195	1.20005
		0.57285	1.41699
		0.3015	1.79171
		0.33165	1.76273
		0.27135	1.78864
		0.2412	1.85614
		0.27135	1.98732
		0.39195	2.06477
		0.39195	1.64141
		0.603	3.40154
		0.39195	1.04165
		0.27135	0.875788
		0.27135	0.823011
		0.27135	0.737664
		0.27135	0.746143
		0.603	0.647696
		0.27135	0.81552
		0.51255	0.879453
		0.4824	0.815386
		0.21105	0.889834
		0.51255	0.853698
		0.27135	0.720727
		0.3015	0.759435
		0.4221	0.861245
		0.99495	0.792648
		0.81405	0.907579
		0.51255	0.828269
		0.57285	0.899248
		0.4824	0.775561
		0.51255	0.869169
		0.2412	0.950112
		0.69345	0.563434
		0.33165	0.689558
		0.9648	0.987204
		0.39195	0.609393
		0.57285	0.67522
		0.2412	0.880167
		0.93465	0.88286
		0.39195	0.779788
		0.27135	0.764891
		0.45225	0.539886
		0.4824	0.555796
		0.33165	0.999913
		0.21105	0.798592
		0.45225	0.726355
		0.45225	0.532756
		0.3618	0.697106
		0.45225	1.3003
		0.39195	0.7267
		0.51255	0.897165
		0.27135	0.665355
		0.6633	0.485484
		0.69345	0.984515
		0.2412	0.885597
		0.27135	0.799832
		0.7839	0.935124
		0.63315	0.911213
		0.7236	0.895892
		0.5427	0.647108
		0.6633	1.02649
		0.27135	0.723862
		0.4824	0.981794
		0.2412	0.690114
		0.57285	0.780431
		0.21105	0.839352
		0.45225	0.491728
		0.7236	1.04877
		0.39195	0.714403
		0.33165	0.592877
		0.603	0.681091
		0.5427	0.934762
		0.3618	0.965411
		0.4221	1.11703
		0.6633	1.34388
		0.27135	0.816109
		0.8442	0.928975
		0.99495	1.11767
		0.4221	1.28523
		0.603	0.991003
		0.57285	1.1271
		0.4221	0.965855
		0.4824	0.53971
		0.15075	0.947459
		0.69345	1.44853
		0.7236	1.17806
		0.4221	1.10747
		0.603	1.05102
		0.51255	1.18972
		0.4221	0.950414
		0.3015	0.757152
		0.39195	0.961072
		0.87435	0.891417
		0.3618	0.689032
		0.6633	0.801282
		0.39195	1.06754
		0.39195	1.17217
		0.4221	0.601309
		0.81405	0.950713
		0.3618	1.04199
		0.3015	1.07047
		0.45225	0.68535
		0.4824	0.93488
		0.5427	0.559696
		0.3618	0.909674
		0.8442	1.07254
		0.3618	0.854235
		0.5427	0.956811
		0.33165	0.804333
		0.27135	0.758632
		0.21105	1.01324
		0.27135	0.849767
		0.3618	0.623251
		0.33165	0.74871
		0.45225	0.626229
		0.3015	0.80794
		0.27135	0.969949
		0.27135	0.771976
		0.27135	0.929705
		0.57285	0.633456
		0.4824	0.618631
		0.27135	0.913725
		1.0251	1.43747
		0.6633	1.53178
		0.7839	1.58468
		0.39195	0.870714
		0.4221	1.34092
		0.6633	1.32709
		0.93465	1.14572
		0.87435	1.23763
		0.7839	0.958065
		0.1809	1.14831
		0.603	0.787339
		0.87435	0.959639
		0.33165	0.745692
		0.3618	1.01646
		0.75375	1.05586
		0.57285	0.956443
		1.0251	1.28937
		0.3618	0.649417
		0.81405	1.1445
		0.45225	0.926652
		0.5427	1.29039
		0.45225	0.72042
		0.6633	1.49154
		0.5427	0.951246
		0.81405	1.07458
		0.1809	0.963917
		0.27135	1.11171
		0.51255	1.42982
		0.3015	0.922756
		0.3618	0.844219
		0.9648	1.3924
		1.0251	0.917104
		0.3015	0.834535
		1.05525	1.2778
		0.33165	0.830541
		0.4824	0.882446
		0.63315	1.09296
		0.6633	1.38055
		0.2412	1.27821
		0.27135	1.35141
		0.4824	1.08154
		0.4221	0.750037
		0.27135	1.3585
		0.5427	1.1545
		0.27135	0.903911
		0.3015	1.35597
		0.27135	1.26502
		0.39195	1.11115
		0.4824	1.53962
		0.27135	1.46113
		0.15075	2.24434
		0.45225	1.41581
		0.33165	1.33514
		0.15075	1.81162
		0.33165	1.33505
		0.2412	0.999513
		0.21105	1.36506
		0.1809	1.19645
		0.2412	1.02099
		0.6633	1.16112
		0.1809	1.61156
		0.3618	0.779297
		0.27135	0.825138
		0.603	0.726791
		0.4221	0.580199
		0.45225	0.765399
		0.39195	0.571147
		0.39195	0.668518
		0.3618	0.714103
		0.39195	0.948041
		0.45225	0.829451
		0.27135	0.911466
		0.1809	1.20984
		0.51255	1.04406
		0.4221	0.819379
		0.27135	0.972926
		0.51255	0.791936
		0.27135	1.17202
		0.4824	0.962556
		0.1809	1.24912
		0.87435	1.00571
		0.4824	1.06931
		0.69345	1.04661
		0.63315	1.38624
		0.3618	0.88378
		0.45225	1.04981
		0.7236	1.18362
		0.4221	0.864276
		0.4824	1.06984
		0.33165	1.39189
		0.57285	0.878103
		0.3015	0.946941
		0.27135	1.11812
		0.4824	1.34555
		0.4824	1.302
		0.7236	0.895693
		0.75375	0.932355
		0.4824	0.725149
		0.7236	1.74084
		0.57285	0.788512
		0.6633	1.11551
		0.39195	0.799622
		0.87435	1.03316
		0.45225	1.20187
		0.603	0.920907
		0.39195	1.03164
		0.39195	0.905169
		0.3618	0.947744
		0.57285	1.14691
		0.27135	1.06878
		0.3618	1.0525
		0.39195	1.50757
		0.4824	0.934769
		0.4221	0.831071
		0.4221	1.02071
		0.51255	1.24164
		0.3618	1.10074
		0.51255	1.07619
		0.33165	1.04871
		0.6633	1.31054
		1.206	0.992726
		0.4221	0.900009
		0.4824	0.897145
		0.6633	1.30051
		0.3015	1.12393
		0.69345	1.18387
		0.93465	1.20904
		0.51255	1.56971
		0.5427	1.10612
		0.4824	1.04016
		0.4221	1.22297
		0.69345	1.3465
		0.9648	1.2691
		0.3015	1.01839
		0.5427	1.38051
		0.27135	1.05802
		0.3015	1.24649
		0.57285	1.11042
		0.33165	1.55677
		0.2412	1.28658
		1.29645	1.05099
		0.39195	1.185
		0.3618	1.3901
		0.4221	1.67478
		0.45225	0.917135
		0.3015	1.0862
		0.5427	1.22073
		0.7236	1.2646
		0.45225	1.25591
		0.45225	1.18778
		0.4221	1.36611
		0.4221	1.23858
		0.63315	2.6191
		0.33165	1.25009
		0.63315	1.53209
		0.39195	1.16084
		0.3015	1.4357
		0.2412	1.75476
		0.4221	1.84767
		0.39195	1.36408
		0.63315	1.2132
		0.4221	1.4159
		0.3015	2.04049
		0.63315	1.1191
		0.3015	1.32374
		0.39195	1.13393
		0.603	1.69979
		0.45225	1.35681
		0.39195	1.31219
		0.2412	1.8641
		0.57285	1.49959
		0.5427	1.14944
		0.27135	1.64289
		0.3618	1.535
		0.4221	0.91842
		0.4824	1.1396
		0.2412	1.49492
		0.1809	1.69934
		0.3618	1.02797
		0.15075	1.82455
		0.3015	1.30434
		0.1809	1.71404
		0.21105	1.54463
		0.5427	1.32904
		0.45225	1.49601
		0.2412	2.05287
		0.3015	1.15653
		0.5427	1.18447
		0.2412	1.43117
		0.4221	1.0973
		0.4824	1.95723
		0.45225	1.22531
		0.4221	1.41702
		0.27135	1.46266
		0.2412	1.4273
		0.4824	1.68057
		0.39195	1.14776
		0.4221	1.36496
		0.3015	2.473
		0.27135	1.76093
		0.33165	1.51433
		0.3618	2.30042
		0.2412	1.90475
		0.1809	3.21583
		0.27135	1.76427
		0.3015	1.34442
		0.3618	1.16012
		0.21105	1.28851
		0.15075	1.28873
		0.1809	1.30006
		0.27135	1.12303
		0.3015	0.997435
		0.5427	1.05236
		0.6633	1.16673
		0.27135	1.47248
		0.3618	0.841443
		0.3618	0.935816
		0.2412	1.74463
		0.3015	1.20419
		0.5427	1.28915
		0.51255	1.49731
		0.27135	1.38184
		0.7236	1.46251
		0.3015	1.31517
		0.8442	1.08214
		0.33165	1.23868
		0.39195	0.936568
		0.3618	1.21777
		0.3618	0.934319
		0.5427	1.14675
		0.4221	1.22526
		0.69345	1.3211
		0.69345	0.832039
		0.9045	1.18031
		0.81405	1.48347
		0.21105	1.22918
		0.7236	0.9999
		0.39195	1.0338
		0.33165	0.958789
		0.39195	0.956702
		0.3618	1.07486
		0.4221	0.889769
		0.603	1.43578
		0.39195	1.20688
		0.33165	0.968044
		0.3015	1.09304
		0.27135	1.11339
		0.39195	1.32464
		0.1809	2.45375
		0.51255	0.880029
		0.87435	1.16724
		0.9648	1.17866
		0.4824	0.928359
		0.4221	1.04873
		0.33165	0.868734
		1.05525	1.06086
		0.9045	1.2806
		0.51255	0.977933
		0.69345	1.16916
		0.39195	0.932565
		0.57285	1.06754
		0.3015	0.984362
		0.51255	1.04711
		1.05525	0.987025
		1.0854	1.2743
		0.9045	1.13031
		1.3266	1.18415
		0.7839	0.895172
		0.81405	0.86413
		0.3015	0.768183
		0.93465	1.00426
		0.6633	0.69335
		0.3015	0.753042
		0.57285	0.865904
		0.27135	1.23521
		0.33165	1.05415
		0.39195	0.905485
		0.39195	1.42908
		0.57285	0.913688
		0.4824	0.845073
		0.4824	0.944481
		0.51255	1.23153
		0.27135	1.07043
		0.27135	1.09966
		0.5427	0.91131
		0.57285	0.866109
		0.45225	1.14942
		0.57285	1.01059
		0.1809	1.69054
		0.5427	1.16279
		0.3618	1.06069
		0.3015	1.34918
		0.4824	0.968549
		0.21105	1.51638
		0.4221	0.988633
		0.3015	1.12404
		0.33165	0.823303
		0.27135	1.17786
		0.2412	1.32855
		0.39195	0.962395
		0.45225	0.898477
		0.15075	1.63182
		0.27135	1.32598
		0.3618	1.08685
		0.3015	1.26915
		0.4824	1.39383
		0.1809	1.46886
		0.33165	1.82311
		0.27135	1.80463
		0.1809	2.9922
		0.27135	2.32395
		0.15075	2.04522
		0.39195	1.17339
		0.27135	1.67303
		0.45225	1.19617
		0.3618	1.24646
		0.1809	1.64367
		0.33165	1.49345
		0.51255	2.68565
		0.51255	7.88342
		0.2412	5.78757
[truncated: 12,261 more rows]

## Sheet: Figure 2j
Figure 2j
		% place ROIs of total	% Silent ROIs of total	% Place ROIs of active
	Place cells	12.5	6.25	13.3333
		60	0	60
		25	15	29.4118
		54.5455	9.09091	60
		15.3846	34.6154	23.5294
		31.8182	50	63.6364
		18.1818	54.5455	40
		0	50	0
		10.2041	59.1837	25
		12.5	81.25	66.6667
		14.8936	61.7021	38.8889
		40	40	66.6667
		33.3333	33.3333	50
		6.66667	26.6667	9.09091
		25	25	33.3333
		11.7647	88.2353	100
		32.2581	32.2581	47.619
		3.57143	64.2857	10
		5.55556	72.2222	20
		7.69231	65.3846	22.2222
		0	8.69565	0
		28.5714	14.2857	33.3333
		18.1818	27.2727	25
		0	50	0
		18.1818	27.2727	25
		25	0	25
		18.1818	18.1818	22.2222
		13.0435	39.1304	21.4286
		53.8462	30.7692	77.7778
		30.2326	20.9302	38.2353
		54.5455	27.2727	75
		11.5385	46.1538	21.4286
		9.61538	59.6154	23.8095
		12.5	70.8333	42.8571
		15.7895	42.1053	27.2727
		4.87805	75.6098	20
		13.3333	53.3333	28.5714
		58.3333	33.3333	87.5
		83.3333	0	83.3333
		0	71.4286	0
		6.25	56.25	14.2857
		33.3333	9.80392	36.9565
		0	7.14286	0
		25	16.6667	30
		21.2121	21.2121	26.9231
		35.2941	0	35.2941
		37.5	50	75
		5.26316	52.6316	11.1111
		0	70	0
		52.9412	17.6471	64.2857
		18.1818	45.4545	33.3333
		21.7391	26.087	29.4118
		8.69565	69.5652	28.5714
		44.4444	22.2222	57.1429
		0	60	0
		0	100	NaN
		0	6.25	0
		0	29.4118	0
		0	62.5	0
		12.5	37.5	20
		25	0	25
		0	16.6667	0
		% place ROIs of total	% Silent ROIs of total	% Place ROIs of active
	Nonplace cells	38.6364	22.7273	50
		28.5714	14.2857	33.3333
		25	37.5	40
		30	10	33.3333
		9.80392	72.549	35.7143
		0	40	0
		0	57.1429	0
		0	40	0
		14.2857	14.2857	16.6667
		3.0303	45.4545	5.55556
		0	36.7347	0
		0	66.6667	0
		9.52381	52.381	20
		5.26316	31.5789	7.69231
		12	48	23.0769
		37.5	31.25	54.5455
		0	61.5385	0
		31.5789	42.1053	54.5455
		35.2941	58.8235	85.7143
		9.09091	63.6364	25
		14.2857	50	28.5714
		75	12.5	85.7143
		60	0	60
		6.25	25	8.33333
		0	40	0
		25	25	33.3333
		25	0	25
		16.6667	50	33.3333
		0	7.40741	0
		0	5.55556	0
		0	35	0
		0	41.8605	0
		0	20.6897	0
		0	18.75	0
		0	0	0
		0	0	0
		0	12.5	0
		9.09091	0	9.09091
		14.2857	0	14.2857
		0	0	0
		0	15.7895	0

## Sheet: Figure 2k
Figure 2k
		Dispersion
	Place cells	0.531305
		0.379043
		0.139846
		0.00904201
		0.324666
		0.280307
		0.0603987
		0.526136
		0.248471
		0.375393
		0.140769
		0.00596478
		0.478803
		0.00619169
		0.197505
		0.81149
		0.92147
		0.349505
		0.415819
		0.573652
		0.1118
		0.0178701
		0.021179
		0.0401175
		0.00546269
		0.218276
		0.2886
		0.381455
		0.0739881
		0.0999988
		0.0188498
		0.00892126
		0.00814795
		0.0672258
		0.00737037
		0.0813076
		0.111117
		0.0701857
		0.270294
		0.396881
		0.0871855
		0.00767411
		0.0139174
		0.0118728
		0.446863
		0.157797
		0.00626913
		0.00865513
		0.2038
		0.0937457
		0.00664265
		0.049384
		0.00668504
		0.0056588
		0.117465
		0.245696
		0.204918
		0.479363
		0.0117984
		0.112527
		0.219273
		0.0664742
		0.041389
		0.134936
		0.0142849
		0.321716
		0.187292
		0.00231767
		0.0901295
		0.00297986
		0.33263
		0.0485707
		0.6444
		0.776835
		0.777357
		0.797318
		0.0408112
		0.243355
		0.0231207
		0.225309
		0.0152212
		0.0246173
		0.00829066
		0.00818143
		0.164633
		0.0619981
		0.00337767
		0.389477
		0.368149
		0.313997
		0.018565
		0.0143559
		0.0055417
		0.395094
		0.0347595
		0.629379
		0.307849
		0.315737
		0.508027
		0.00311305
		0.0654797
		0.417524
		0.339923
		0.0155454
		0.0292655
		0.748883
		0.245742
		0.174996
		0.0480611
		0.0410113
		0.333479
		0.0103933
		0.118119
		0.0132461
		0.00902288
		0.0106291
		0.0200048
		0.17218
		0.504208
		0.228923
		0.285253
		0.304014
		0.348246
		0.034783
		0.849236
		0.0570168
		0.271223
		0.027108
		0.136456
		0.00616899
		0.146961
		0.00674886
		0.0431822
		0.381355
		0.22775
		0.0895016
		0.297186
		0.0817765
		0.192439
		0.00338487
		0.275959
		0.30387
		0.212581
		0.00652096
		0.216316
		0.140965
		0.0109889
		0.00973734
		0.00985856
		0.118425
		0.00482218
		0.038187
		0.0111425
		1.11864
		0.180767
		0.0734843
		0.553514
		0.0186459
		0.066361
		0.293297
		0.178143
		0.0681561
		0.170934
		0.127796
		0.201625
		0.187749
		0.206108
		0.091509
		0.11361
		0.163377
		0.173027
		0.144252
		0.155232
		0.556758
		0.295965
		0.200769
		0.383867
		0.267283
		0.175194
		0.317624
		0.0422416
		0.0703134
		0.141792
		0.836628
		0.099754
		0.1242
		0.647809
		0.564225
		0.286683
		0.0874679
		0.256936
		0.24807
		0.0808171
		0.56381
		0.368907
		0.00618659
		0.452378
		0.145266
		0.0215869
		0.37371
		0.609352
		0.440376
		0.0145151
		0.366165
		0.402972
		0.847087
		0.0268318
		0.285897
		0.0308646
		0.032153
		0.0181516
		0.311372
		0.0118094
		0.0477951
		0.0988938
		0.32497
		0.180922
		0.118601
		0.00817703
		0.0283938
		0.237429
		0.223813
		0.359069
		0.00587313
		0.416413
		0.580554
		0.382622
		0.232894
		0.460984
		0.787194
		0.256635
		0.25666
		0.172497
		0.245188
		0.30128
		0.578187
		0.0779204
		0.300481
		0.111648
		0.666134
		1.39844
		0.602985
		0.660788
		0.578886
		0.316925
		0.298874
		0.809919
		0.82194
		0.524162
		1.2655
		0.635075
		0.853842
		0.367339
		0.00540285
		0.676355
		0.17797
		0.669399
		0.215003
		0.00523929
		0.439798
		0.370277
		0.00843223
		0.47838
		1.05741
		1.03226
		0.374705
		0.385225
		0.844294
		0.70482
		0.467439
		0.170582
		1.05258
		0.345901
		0.427825
		0.816816
		1.33442
		0.556216
		0.580168
		0.403996
		0.787758
		0.663368
		0.413474
		0.435902
		0.0641277
		0.412878
		0.170953
		0.865257
		0.606509
		1.19085
		0.440078
		1.73379
		0.68005
		0.860038
		0.647175
		0.81597
		0.481669
		0.00181224
		0.121122
		0.107373
		1.10538
		0.384018
		0.861022
		1.10079
		0.00343809
		0.713634
		0.00256098
		0.0791447
		0.598032
		0.0275825
		0.435227
		0.380599
		0.058503
		0.0154385
		0.743703
		0.0319949
		0.0729134
		0.0203966
		0.509005
		0.0194601
		0.024277
		0.313739
		0.00409403
		0.0016676
		0.833792
		0.280637
		0.00602517
		0.00416954
		0.324807
		0.0176103
		0.3285
		0.656386
		0.337216
		0.951226
		0.879087
		1.23588
		1.08194
		0.298095
		0.450711
		0.0521856
		0.0047283
		0.0406942
		1.23698
		1.08674
		0.620983
		0.854731
		1.015
		0.0684565
		0.269841
		0.621215
		0.0862133
		0.0962134
		1.13141
		0.441151
		0.0468355
		1.36085
		0.478915
		0.0549873
		0.0427378
		0.131591
		0.836067
		0.0238763
		0.0120644
		0.00928089
		0.108175
		0.296973
		0.00548243
		0.0554197
		0.328106
		0.822377
		0.00493099
		0.0583134
		0.0269215
		1.10355
		0.0525441
		0.0230173
		0.322499
		0.418326
		0.0573861
		0.166153
		1.34251
		0.258357
		0.701288
		0.774923
		0.337182
		0.189873
		0.789289
		0.296572
		0.389437
		0.114294
		0.315154
		0.902848
		0.281341
		0.686517
		0.352538
		0.338995
		0.490619
		0.714794
		0.453433
		0.582491
		0.155387
		0.580411
		0.411599
		0.36783
		0.376229
		0.518203
		0.328735
		0.69886
		0.00323819
		0.562951
		0.29912
		0.473892
		0.00628575
		0.300397
		0.232823
		0.575696
		1.40318
		0.0155333
		0.263232
		0.507282
		1.22391
		0.186317
		0.755144
		1.40115
		0.344328
		0.187349
		0.0132948
		0.253789
		0.891694
		0.556041
		0.0107916
		0.950148
		0.48911
		0.277246
		0.436207
		0.00129649
		0.790257
		0.00233887
		0.683509
		0.811513
		0.0105148
		0.422449
		0.576525
		0.462642
		0.0101578
		0.233781
		1.45225
		0.00593023
		0.0089641
		0.246895
		0.04941
		0.10823
		0.215631
		0.00216284
		0.00176713
		0.326735
		0.119023
		1.26114
		1.14067
		0.00147277
		0.803872
		0.428872
		0.557378
		0.00173892
		0.388054
		0.467078
		0.570943
		0.551345
		0.432518
		0.0179557
		0.253595
		0.10754
		0.45927
		0.0134211
		0.625946
		0.480552
		0.506982
		0.451328
		0.551221
		0.0216873
		0.59977
		0.60473
		0.286016
		0.51477
		0.404132
		0.612625
		0.225869
		0.289232
		0.728135
		0.794477
		0.0613756
		0.184507
		0.431477
		0.978692
		1.02009
		0.406874
		0.658186
		0.284583
		0.954142
		0.217103
		0.760201
		0.454776
		0.727603
		0.354607
		0.00531655
		0.722345
		1.17612
		0.0338257
		0.831354
		0.566056
		0.712754
		0.82595
		0.525295
		0.165302
		0.407429
		0.563795
		0.386319
		0.0286495
		1.02218
		0.00802791
		1.56837
		1.02515
		0.879398
		0.820111
		1.11392
		0.841031
		0.00386642
		0.0176257
		0.136256
		0.00289614
		0.00492347
		0.555929
		0.487417
		0.542253
		0.402421
		0.709062
		0.672073
		0.750964
		0.281744
		0.470719
		0.357126
		0.337838
		0.612829
		0.430136
		0.468773
		0.385109
		0.736386
		1.02179
		0.737625
		0.643572
		0.84164
		0.670003
		0.711204
		0.633396
		0.523793
		0.336386
		0.741428
		0.550342
		0.657925
		0.716152
		0.575775
		0.20709
		0.496795
		0.321753
		0.539465
		0.581755
		0.331973
		0.54525
		0.531651
		0.626045
		0.63002
		0.892063
		0.634115
		1.03182
		1.07979
		0.441379
		0.751389
		0.811585
		0.663211
		0.442711
		0.58322
		0.830357
		0.437031
		0.677087
		0.973176
		0.597019
		0.221616
		0.163359
		0.612812
		0.46531
		0.577849
		1.04885
		0.136879
		0.734207
		0.104001
		0.35613
		0.675168
		0.758572
		0.874448
		0.512864
		0.220041
		0.303595
		0.438109
		0.32484
		0.191759
		0.882526
		1.20086
		0.7857
		1.19443
		0.193225
		0.554684
		0.53325
		0.345441
		0.897817
		0.354983
		0.744804
		0.701153
		0.590638
		0.472223
		0.309465
		1.6674
		0.586217
		0.51747
		0.193175
		0.113234
		1.03411
		0.744617
		0.715371
		0.00108179
		0.794606
		0.209258
		0.227708
		0.0468662
		0.325207
		0.632352
		0.0527182
		0.0472639
		0.244757
		0.954635
		0.798808
		0.103178
		0.148664
		0.0601365
		0.634716
		0.362244
		0.606941
		0.0756042
		0.164843
		0.438293
		0.0954153
		0.364128
		0.70222
		0.0408415
		0.0141226
		0.114732
		1.18126
		1.04567
		0.506752
		1.12541
		0.237084
		0.198094
		0.0213022
		0.278756
		0.898155
		0.507197
		0.860436
		0.39512
		0.566719
		0.766129
		0.503565
		0.718652
		0.668988
		0.219294
		0.480786
		0.337789
		0.399592
		0.584331
		0.371814
		0.503219
		0.803716
		0.0787151
		0.401023
		0.578976
		0.599109
		0.536843
		0.499397
		1.14268
		0.757487
		0.347911
		0.569071
		0.568147
		0.0159749
		0.17227
		0.420494
		0.0183379
		0.71339
		0.763607
		0.29969
		0.136504
		0.758524
		0.352226
		0.274895
		0.19652
		1.31196
		0.528586
		0.633968
		0.19857
		0.258713
		0.439618
		0.252754
		1.2445
		Dispersion
	Nonplace cells	0.0970761
		0.107282
		0.0667463
		0.191777
		0.194825
		0.201398
		0.00708485
		0.238041
		0.303596
		0.351455
		0.282127
		0.393479
		0.0122838
		0.00720684
		0.0540656
		0.0531043
		0.740759
		0.0123061
		0.687065
		0.152767
		0.00994766
		0.644827
		0.625354
		0.007469
		0.257911
		0.550483
		0.109263
		0.00585623
		0.00764126
		0.00774502
		0.0132889
		0.279219
		0.158576
		0.0542199
		0.00931674
		0.080689
		0.0270009
		0.0162565
		0.0517366
		0.2851
		0.470848
		0.034856
		0.0376138
		0.0431797
		0.0621555
		0.194119
		0.0101797
		0.279099
		0.0117028
		0.70018
		0.45592
		0.0273645
		0.0113743
		0.0123322
		0.0698822
		0.39964
		0.614795
		0.0535058
		0.0149609
		0.924679
		0.0926634
		0.0170495
		0.510015
		0.192384
		0.0565836
		0.12842
		0.171771
		0.342167
		0.052793
		0.253345
		0.012927
		0.103165
		0.0918927
		0.096002
		0.198723
		0.153919
		0.484891
		0.591084
		0.518772
		0.571108
		0.622935
		0.560158
		0.662254
		0.308044
		0.207153
		0.433067
		0.410649
		0.0274888
		1.11581
		0.893761
		0.841438
		1.28145
		0.684159
		0.940639
		1.34163
		0.51321
		0.517104
		0.239979
		0.176619
		0.278597
		0.00588667
		0.00903446
		0.154337
		0.565312
		0.397285
		0.930074
		0.184728
		0.31016
		0.58116
		0.695297
		1.11509
		0.89107
		0.0311782
		0.00687176
		0.00875255
		0.0100533
		0.00789862
		0.0483544
		0.0179808
		0.0136347
		0.490343
		0.314541
		0.143814
		0.502656
		0.167349
		0.108248
		0.194641
		0.649459
		0.431594
		0.373941
		0.558956
		0.167807
		1.21103
		0.851111
		0.718702
		0.204171
		0.452966
		0.649363
		0.818688
		0.350216
		0.15313
		0.439313
		1.17131
		0.505226
		0.62102
		0.226842
		0.547605
		0.389364
		0.493596
		0.395327
		0.551924
		0.211416
		0.605565
		0.21601
		0.293401
		0.331092
		0.296485
		0.393283
		0.636083
		0.926696
		0.805133
		0.708379
		0.660423
		1.3819
		0.52513
		0.0290387
		1.02776
		0.645181
		0.501332
		0.261485
		0.320364
		0.444963
		0.309946
		0.106578
		0.627352
		0.55277
		0.260922
		0.145294
		0.335622
		0.27528
		0.955044
		1.29173
		0.313492
		1.07475
		0.57011
		0.399911
		0.0430373
		0.291008
		1.03772
		0.868076
		0.435247
		1.11184
		0.87883
		0.63809
		0.670117
		0.00267138
		1.33289
		0.652661
		0.281422
		0.959527
		0.662675
		0.00153016
		0.121323
		1.39026
		0.236341
		0.00676179
		0.846066
		0.0172957
		0.548987
		0.401878
		0.0565698
		0.536717
		0.0614271
		0.293237
		0.429526
		0.0831835
		0.568305
		0.267722
		0.451787
		0.368224
		0.596607
		0.186625
		0.00107374
		0.00712321
		0.361301
		0.072566
		0.0886742
		0.547681
		0.473776
		0.102403
		0.214174
		0.0921388
		0.983716
		0.691741
		0.460926
		1.28384
		0.57657
		0.39072
		0.020874
		0.799296
		0.601548
		0.39815
		0.657536
		0.0365369
		0.968911
		0.313336
		0.00188292
		0.426019
		0.000999028
		0.523506
		0.478321
		0.58041
		0.0024108
		0.34904
		0.33671
		0.0126723
		0.84973
		0.313826
		0.624368
		0.392591
		0.427004
		0.274684
		0.890003
		0.398942
		0.297392
		0.199789
		0.566907
		0.266429
		0.373572
		0.902573
		0.577417
		0.912149
		0.956563
		0.748973
		0.359961
		0.818896
		0.0160934
		0.0119127
		0.0178796
		0.437056
		0.502498
		0.294292
		0.996683
		0.624681
		0.395062
		1.1184
		1.61344
		1.06422
		0.168757
		0.037799
		1.01382
		0.163067
		0.139267
		1.00743
		0.520916
		0.630039
		0.81753
		0.538344
		0.967876
		0.550883
		0.483779
		0.246462
		0.453619
		1.17979
		0.501165
		0.711495
		0.597038
		0.522625
		0.82173
		0.783094
		0.54549
		0.401864
		0.504056
		0.573388
		0.550009
		0.965994
		1.03132
		0.886171
		0.43084
		0.655018
		0.441491
		0.343607
		0.217894
		0.314471
		0.272906
		0.385351
		1.0508
		0.510863
		0.476871
		0.759701
		0.664431
		0.655125
		0.642127
		0.68921
		0.764097
		0.477816
		0.400204
		0.4999
		0.436966
		0.908928
		0.782505
		1.08573
		0.463603
		0.996587
		1.17179
		0.35098
		0.37317
		0.748225
		0.483962
		1.01585
		0.573927
		0.808375
		0.726389
		0.310606
		0.594877
		0.574132
		0.724467
		0.374187
		0.590889
		0.615836
		0.569414
		0.706286
		0.432979
		0.83951
		1.06483
		1.00788
		0.627058
		0.479048
		0.845782
		1.15838
		0.805044
		0.29654
		0.50743
		0.599677
		0.516646
		0.888094
		0.879174
		0.510657
		0.850229
		0.475856
		0.977832
		1.15896
		0.812316
		1.23022
		1.24143
		0.474734
		0.478106
		0.276214
		0.441182
		0.727828
		0.582048
		0.679064
		0.940347
		1.3518
		0.706607
		0.585008
		1.1431
		0.974818
		0.768261
		0.688169
		1.31154
		0.65493
		0.32369
		0.468289
		0.322841
		0.395324
		0.377678
		0.732628
		0.349515
		0.476938
		0.403429
		0.612467
		0.612482
		0.681363
		0.678781
		0.647434
		0.445164
		0.634196
		0.940902
		0.518816
		0.467311
		0.572377
		1.0062
		0.489465
		0.495686
		0.457587
		1.27205
		0.400445
		0.790508
		0.663097
		0.631943
		0.349793
		0.623259
		0.380059
		0.371909
		0.501042
		0.729747
		0.548778
		0.467051
		0.55156
		0.311941
		1.01056
		0.471598
		0.879363
		0.807623
		0.277451
		0.934286
		0.691697
		0.904347
		0.32896
		0.478812
		0.605731
		1.02261
		0.256456
		0.623628
		0.45254
		0.729968
		0.651832
		0.971251
		0.605836
		0.727596
		0.565205
		0.741399
		0.532749
		0.871012
		0.843923
		0.668018
		0.643645
		1.06891
		0.451377
		0.843082
		0.634929
		0.901653
		0.515031
		0.470512
		0.944623
		0.26072
		0.466123
		0.794012
		0.579302
		0.432211
		0.642743
		0.52743
		0.988312
		0.594449
		0.714701
		0.576515
		0.472709
		0.511766
		0.443798
		0.592399
		0.620378

## Sheet: Figure 2l
Figure 2l
		Integral
	Place cells	0.00695253
		0.00188192
		0.00372719
		0.00320518
		0.00705649
		0.00249513
		0.009915
		0.00423123
		0.00378116
		0.00181772
		0.00306966
		0.00598632
		0.00223221
		0.00466317
		0.00816582
		0.00966842
		0
		0.000325212
		0.000474686
		0.000434483
		0.0012276
		0.00162495
		0.00157889
		0.00595557
		0.00288994
		0.0023051
		0.000955728
		0.00047033
		0.00185458
		0.00276889
		0.00278224
		0.00441216
		0.0069877
		0.00703716
		0.00339476
		0.00590515
		0.00493379
		0.00287051
		0.00350876
		0.00345931
		0.00672092
		0.00644487
		0.00325497
		0.00624503
		0.0147218
		0.00854063
		0.00440216
		0.0024187
		0.000677658
		0.00622199
		0.0175033
		0.0174888
		0.00305477
		0.00254316
		0.00241083
		0.00124009
		0.00179526
		0.00740542
		0.00444951
		0.00288017
		0.0016895
		0.00653397
		0.00489631
		0.00178253
		0.00117111
		0.00636605
		0.00475265
		0.00175368
		0.00089179
		0.00297098
		0.0141159
		0.0059274
		0.000672429
		0.000611194
		0.000305918
		0.00178323
		0.000204774
		0.00118318
		0.00101814
		0.000225032
		0.00295173
		0.00289847
		0.00442346
		0.00346381
		0.00358344
		0.00407539
		0.0012302
		0.00160667
		0.0108034
		0.0108787
		0.00722103
		0.00390197
		0.00179108
		0.00203753
		0.00797665
		0.00510353
		0.00301873
		0.00711563
		0.0173881
		0.0325295
		0.0136132
		0.00224535
		0.00558984
		0.00155415
		0.000721729
		0.00212544
		0.00274819
		0.0117076
		0.0187569
		0.0205756
		0.0175359
		0.00252603
		0.000919926
		0.00276225
		0.00350826
		0.00249861
		0.00533056
		0.0040307
		0.000677638
		0.00168755
		0.00351237
		0.00660649
		0.00305481
		0.0145326
		0.0225477
		0.00582804
		0.0022771
		0.000799463
		0.00219174
		0.000805859
		0.000775107
		0.00105369
		0.00331574
		0.00207395
		0.00324733
		0.0391929
		0.00389481
		0.00203379
		0.00856409
		0.00465159
		0.00188553
		0.00516142
		0.00205306
		0.00362834
		0.00992573
		0.00836227
		0.0121575
		0.000862728
		0.00243365
		0.000313604
		0.000990515
		0.00348718
		0.0280664
		0.0185895
		0.000961469
		0.00554917
		0.00780032
		0.00432792
		0.0207335
		0.0223178
		0.00402193
		0
		0.000799081
		0.0030613
		0.00683233
		0.00891797
		0.011833
		0.0155638
		0.00592156
		0.00275847
		0.000402022
		0.000800834
		0
		0.00310393
		0.015142
		0.0148209
		0.00604447
		0.00253605
		0.00306469
		0.000494437
		0.00239637
		0.000459166
		0.000231939
		0.00472212
		0
		0
		0.000386788
		0.000628868
		0.000631804
		0.00309366
		0.00184675
		0.00433526
		0.00232396
		0.000570007
		0.000381468
		0.00367113
		0.0261907
		0.0214111
		0.000890717
		0
		0.00083219
		0.000433422
		0.00125099
		0.000702355
		0.00152773
		0.00116273
		0.00128108
		0.00342009
		0.0012101
		0
		0
		0
		0
		0.000389081
		0
		0
		0
		0
		0
		0
		0
		0
		0.00566588
		0.00550551
		0
		0
		0.000224748
		0.00911856
		0.00769904
		0.0038882
		0.00317155
		0.00184043
		0.00255055
		0.00119634
		0.000778692
		0.00584383
		0.0235702
		0.00321889
		0.00105184
		0.00253726
		0.00143486
		0.000563869
		0.00128425
		0.00874176
		0.00805472
		0.0117772
		0.00597414
		0.00834511
		0.00661488
		0.0131368
		0.0146185
		0.00751108
		0.0281799
		0.0270904
		0.0109635
		0.00622925
		0.00932984
		0.00463106
		0.00202846
		0.000431957
		0
		0.00834074
		0.0198345
		0.0136706
		0.0178804
		0.000870727
		0
		0.00502141
		0.0138315
		0.00249088
		0
		0.000603434
		0.00250534
		0
		0
		0
		0.00604613
		0.0109111
		0.00540521
		0.000709791
		0
		0.0057299
		0.0156962
		0.00655318
		0.00573367
		0.0116049
		0.00152718
		0
		0.00762925
		0.00938281
		0.00462875
		0.011529
		0.00715238
		0.00381008
		0
		0.00127129
		0
		0
		0
		0
		0
		0
		0.000316491
		0
		0.00189709
		0.000975236
		0
		0
		0
		0
		0.0005602
		0.00106182
		0.00510652
		0.00192267
		0
		0.000676871
		0.00957274
		0.00353342
		0.0006809
		0.000585477
		0.00661548
		0.00800064
		0.00168091
		0
		0
		0.00116018
		0
		0
		0
		0.000820714
		0
		0
		0
		0
		0
		0.0145601
		0.0303628
		0.00858711
		0.00370468
		0.00628546
		0.00786131
		0.0161243
		0.00441374
		0.000852569
		0
		0.00625407
		0.014859
		0.0144137
		0
		0
		0
		0
		0.00492349
		0
		0.00234024
		0.000877359
		0
		0
		0.00344824
		0.00223489
		0.0147193
		0.00832527
		0
		0
		0
		0.000356012
		0.00151397
		0
		0.00103427
		0.0141271
		0.010095
		0.00609027
		0.000746639
		0.00193955
		0
		0.000341091
		0
		0
		0.00127394
		0.000598437
		0.00132515
		0.0110164
		0.00630594
		0.00222633
		0
		0.00719069
		0.00821971
		0.00391618
		0.00466271
		0.00114781
		0.00146472
		0.000258972
		0
		0.000672853
		0.00021016
		0.0066914
		0.00731767
		0.00667099
		0.00554274
		0.00979377
		0.0055913
		0.00445233
		0.00196341
		0
		0.00125028
		0.00148711
		0
		0.00221799
		0.000753608
		0.000330335
		0.000465016
		0.00063682
		0.00132017
		0.0038103
		0.00347042
		0.000468506
		0.0055237
		0.00277309
		0.00225645
		0.00391674
		0.00248282
		0.00172765
		0.00531837
		0.00607474
		0.00705913
		0.00358598
		0.00709551
		0.0121817
		0.00449798
		0.005003
		0.00770543
		0.00641964
		0.00397449
		0.00869626
		0.00702797
		0.00496333
		0.00981073
		0.0064728
		0.0081874
		0.00077811
		0
		0.000320581
		0
		0.000491752
		0.000380866
		0
		0
		0.000954815
		0
		0.00193592
		0
		0.00121384
		0.00104034
		0.00100925
		0
		0.00187273
		0.00529796
		0.00115777
		0.00053895
		0.000773825
		0.00185872
		0.00214058
		0.00258402
		0.000921242
		0.00169975
		0.00878377
		0.00632923
		0.000458672
		0.000512497
		0
		0.00269489
		0.00121318
		0
		0
		0
		0.000273587
		0.000438226
		0
		0
		0.000424299
		0.000377922
		0.00246894
		0.00074992
		0.00126043
		0.00269918
		0.00304927
		0.00370376
		0.00195556
		0.00365442
		0.00716224
		0.00444298
		0.00767092
		0.00626238
		0.00203441
		0.00209037
		0.00423194
		0.00367807
		0.00610325
		0.00468451
		0.00837629
		0.00234975
		0.00117509
		0
		0.00148844
		0.00140133
		0
		0.00148783
		0.00121963
		0.00148266
		0
		0.000753931
		0
		0
		0.0080835
		0
		0
		0
		0.00328462
		0.0006007
		0.00114343
		0.000696415
		0.00233944
		0.00090973
		0.00215376
		0.00156619
		0.00055602
		0.00035333
		0.00041884
		0
		0
		0.000635388
		0
		0.000375061
		0.00283738
		0.00595638
		0.00655697
		0.00156994
		0.00236684
		0.000849283
		0.000343637
		0.000831401
		0
		0.000954662
		0.000755102
		0.00233366
		0.0027136
		0.00406042
		0.00247224
		0
		0.00160906
		0.000833051
		0.00221952
		0.00249248
		0.00177059
		0.000604637
		0.00268899
		0
		0.0008079
		0.0166851
		0.0207181
		0.0159709
		0.00555146
		0.00840518
		0.00879547
		0.00112884
		0.00383228
		0.00104491
		0.00190764
		0.00724563
		0.0167677
		0.0201759
		0.0261737
		0.0140669
		0.00573387
		0.00276456
		0.00565145
		0.00440645
		0.0198503
		0.03439
		0.0191695
		0.00395008
		0.00946777
		0.0018447
		0.00182263
		0.00945301
		0.00763019
		0.00326068
		0.00106345
		0
		0.00116684
		0.000939515
		0.00146175
		0.000864447
		0.00429405
		0
		0.00255532
		0.0019477
		0.00246586
		0.0056924
		0.00772033
		0
		0.0100954
		0.00155834
		0.00467656
		0.00903566
		0.00341841
		0.000355819
		0.00301192
		0
		0.00838074
		0.00670154
		0.000903359
		0.00462434
		0.00170831
		0.00230114
		0.0175049
		0.00427844
		0.00366881
		0
		0.00211681
		0.00122196
		0.00146976
		0.00570086
		0.00067576
		0.00335978
		0.00323588
		0.00262585
		0.00344851
		0.00282609
		0.000851853
		0.00418158
		0.000960097
		0.00438432
		0.00111804
		0.00185783
		0.000337644
		0.00236829
		0
		0
		0.00253175
		0.00617902
		0
		0.004581
		0.0179582
		0.0125874
		0.0019332
		0.0124023
		0.00785482
		0.00823791
		0.00257562
		0
		0.000693648
		0
		0
		0
		0.00136066
		0.00413417
		0.00277012
		0.0041857
		0.00336538
		0.00139542
		0.00911073
		0.00627253
		0.0302845
		0.0297267
		0.0107567
		0.00406412
		0.00643515
		0.00215819
		0.00151466
		0.0005841
		0
		0
		0.00919582
		0.0019217
		0.00210551
		0.00436791
		0.016958
		0.00262434
		0.00237458
		0.00178246
		0.00451812
		0.0105033
		0.00164861
		0.00123247
		0.00258918
		0.00257731
		0.00394801
		0.000752925
		0.00032446
		0.000198612
		0.000640961
		0.00116883
		0.0132015
		0.00209719
		0.000966585
		0
		0
		0
		0
		0.000792591
		0
		0.000197338
		0.000205561
		0.00115336
		0.003537
		0.00127683
		0.0188722
		0.000998557
		0.000440358
		0.0251412
		0.0187995
		0.0572901
		0.00113073
		0.00181165
		0.00928328
		0.00115569
		0.00256252
		0.00905987
		0.0117185
		0
		0.00847129
		0.000874714
		0.00155035
		0.00305211
		0.00228871
		0.00704733
		0.00302263
		0.000931664
		0.00161197
		0.00285452
		0.00447916
		0.0116421
		0.0067877
		0.00721012
		0.00340402
		0.0018942
		0
		0.00052017
		0.00179794
		0.000266069
		0.000698568
		0.000825308
		0.00988151
		0.0117641
		0.0149086
		0.00308002
		0.00472795
		0.00299054
		0.00282294
		0.0120264
		0.00733478
		0.00100638
		0
		0.00845223
		0.0233049
		0.00251053
		0.00838522
		0.0127555
		0.00380657
		0.0030544
		0.00145697
		0.00366615
		0.00381538
		0.000667952
		0.0004543
		0.000470068
		0.000326543
		0.00315345
		0.000289249
		0
		0.00100464
		0.0035254
		0.00428451
		0.00407607
		0.000673846
		0.000350066
		0.00142743
		0
		0.000888998
		0
		0.000386856
		0.00560641
		0.00769545
		0.0180018
		0.0203908
		0.0110479
		0.00283204
		0.0012733
		0.000381234
		0
		0.00141083
		0.00274815
		0.0162071
		0.00575127
		0.00196328
		0.0237839
		0.0259068
		0.0292735
		0.0151938
		0.00111996
		0.000867696
		0.00587409
		0.00287082
		0
		0.000540594
		0
		0
		0
		0.0055728
		0.000773816
		0.00255976
		0.0013494
		0
		0
		0.00545138
		0.000864946
		0.00884145
		0.00318151
		0.0028946
		0.0010821
		0.00315254
		0.0089536
		0.0149973
		0.0132993
		0.00362937
		0.0178544
		0.00663409
		0.000901371
		0.0122521
		0
		0.00450516
		0.00376832
		0.00130078
		0.00263569
		0.00198838
		0.0159735
		0.0098963
		0.00537488
		0.0124916
		0.0134109
		0.0202451
		0.00746064
		0.0104288
		0.00508927
		0.00789891
		0.00807699
		0.00158146
		0.00755923
		0.00100673
		0
		0.00823576
		0.00694895
		0.000595137
		0.00102487
		0.00793006
		0.00286119
		0.00200067
		0.00107448
		0
		0.000505565
		0.00211323
		0.00113794
		0
		0.000661723
		0.000354717
		0
		0.000854017
		0
		0.00932028
		0.00126402
		0.000590935
		0.00104254
		0.00408722
		0.000793827
		0.00373842
		0
		0.00179887
		0.001231
		0.00307423
		0.00187114
		0.000961994
		0.0013131
		0.00121792
		0.0152773
		0.0104146
		0.00980627
		0.0105211
		0.0111138
		0.00488883
		0.00198604
		0.00664485
		0.0123231
		0.0328964
		0.0394361
		0.0267378
		0.00796176
		0.00846816
		0.00754721
		0.0507397
		0.0467483
		0.0219582
		0.0400662
		0.0553419
		0.0535123
		0.0288653
		0.0123121
		0.010686
		0.0167788
		0.0133796
		0.0110407
		0.00963281
		0.00482511
		0.00671631
		0.00590324
		0.0020393
		0.00131451
		0.00308884
		0.00678589
		0.00885756
		0.0122728
		0.00889309
		0.00813584
		0.00811029
		0.0249691
		0.0419875
		0.0247691
		0.00508287
		0.00753534
		0.0077899
		0.0133462
		0.00462998
		0.0124228
		0.0141783
		0.0199239
		0.00516604
		0.00899252
		0.0163809
		0.0223866
		0.0086864
		0.00576623
		0.00110679
		0.00211618
		0.00547689
		0.0241159
		0.0170783
		0.00421708
		0.00440547
		0.00627461
		0.00956752
		0.0105619
		0.00561926
		0.00782228
		0.0112314
		0.00937101
		0.0131825
		0.00987403
		0.00453462
		0.00938621
		0.00897698
		0.0149385
		0.00679007
		0.00589776
		0.00481091
		0.00998268
		0.0222726
		0.00890629
		0.0088126
		0.00261037
		0.00200999
		0.00163333
		0.00248558
		0.00427151
		0.0024863
		0.0111139
		0.010438
		0.00537201
		0.0172166
		0.01533
		0.0055908
		0.00166372
		0.00318852
		0.00646853
		0.0209581
		0.0202964
		0.00947561
		0.00411217
		0.00318602
		0.0040465
		0.00714704
		0.00459441
		0.00284973
		0.00577537
		0.00271298
		0.0103844
		0.00117374
		0.00656634
		0.00410647
		0.00155112
		0.01085
		0.0196749
		0.00329417
		0.00131618
		0.000416663
		0.000551033
		0.00401399
		0.00490533
		0
		0.00460706
		0.00125945
		0.00152887
		0.000868059
		0.00211057
		0.00847208
		0.00315691
		0.00109204
		0.00190532
		0
		0.00848286
		0.0121411
		0
		0.000368713
		0
		0.00133234
		0.000757353
		0.000938774
		0.00355742
		0.00056386
		0.000745634
		0.00163816
		0.000555746
		0
		0
		0
		0.00109238
		0.000716656
		0.000390877
		0.00117278
		0.00071355
		0.00263591
		0
		0
		0.000255588
		0
		0.00187092
		0.0059846
		0.00225709
		0.00123399
		0.00123825
		0.006204
		0.00822166
		0.00404428
		0.0169372
		0.052909
		0.0308601
		0.00394688
		0.0011179
		0.00127335
		0.00151109
		0.000842405
		0.00242932
		0.00747562
		0.00944689
		0.000812351
		0.00130573
		0.00722811
		0.00415953
		0.00840142
		0.0123484
		0.014187
		0.0145714
		0.0175868
		0.000734049
		0.00155003
		0.0109615
		0.0252044
		0.00448673
		0.000308583
		0.00342462
		0.0103941
		0.0111037
		0.00107119
		0.00769304
		0.0172622
		0.000915959
		0.00223023
		0.00164232
		0.00719765
		0.00629666
		0.00582719
		0.00238765
		0.00380816
		0.00292792
		0.000468117
		0
		0.00362254
		0.0074104
		0.00726329
		0.00794232
		0.00460496
		0.013481
		0.0140499
		0.00946929
		0.0112799
		0.0084928
		0.0097134
		0.0416155
		0.044989
		0.0334139
		0.0139626
		0.00754839
		0.0112509
		0.0142206
		0.0165699
		0.0148023
		0.000920892
		0.003286
		0.00195216
		0.00156619
		0.000901541
		0.000464855
		0
		0.000718717
		0.00113236
		0.00180678
		0.000803931
		0
		0.000544231
		0.0084298
		0.00698692
		0.00141353
		0.00441486
		0.000632923
		0.000330549
		0.00199908
		0.00301966
		0
		0.000899914
		0.00174266
		0.00248502
		0.000763834
		0.000131855
		0.000128372
		0.000107434
		0.000465588
		0.000300823
		0.000448534
		0
		0.00254652
		0.00173101
		0.00569198
		0.00490051
		0.00642953
		0.000592798
		0.00451607
		0.00203774
		0.00432785
		0.0305583
		0.0148252
		0.0122431
		0.00650518
		0.0145751
		0.0124373
		0.0173138
		0.00892367
		0.00950108
		0.00529235
		0.00743696
		0.0100018
		0.0219254
		0.0111764
		0.00739699
		0.00508031
		0.00413787
		0.00341632
		0.00530931
		0.00754888
		0.00438511
		0.00326694
		0.0088783
		0.00613083
		0.00340028
		0.0128955
		0.0118981
		0.0112968
		0.0127479
		0.00444143
		0.00460106
		0.00488981
		0.00575159
		0.00361115
		0.024067
		Integral
	Nonplace cells	0.0527009
		0.0558279
		0.0126306
		0.00639145
		0.00579146
		0.00703852
		0.00267553
		0.0016122
		0.00323633
		0.000816186
		0.000934453
		0.00148767
		0.00479786
		0.00243617
		0.00237219
		0.0126385
		0.0182143
		0.0187024
		0.0169761
		0.0128058
		0.00190827
		0.000541327
		0.000166773
		0.000620707
		0.00505257
		0.00251078
		0.00351952
		0.00758471
		0.0014151
		0.000651709
		0.0108273
		0.0309585
		0.00842719
		0.00124914
		0.0110629
		0.0279137
		0.00416783
		0.00616912
		0.00379743
		0.00245869
		0.00523263
		0.00286375
		0.00670591
		0.00368135
		0.00501491
		0.00989652
		0.00249948
		0.00055251
		0.00076585
		0
		0.00102649
		0.00128187
		0.000434769
		0.000186404
		0.0024267
		0.0027353
		0.00317595
		0.024409
		0.0209766
		0.00515457
		0.00222758
		0.0013261
		0.00463602
		0.000438696
		0.00420611
		0.00853848
		0.011057
		0.00212119
		0.00369002
		0.00280598
		0.000811365
		0.000982293
		0.00219705
		0.00605094
		0.01098
		0.00233976
		0.00197792
		0.00266941
		0.00169662
		0.00157712
		0.00502421
		0.0030257
		0.00191364
		0.00545661
		0.00104054
		0
		0.000271786
		0.00217029
		0.00127349
		0
		0
		0.00331949
		0.00642014
		0.000529993
		0
		0
		0.000648678
		0
		0
		0
		0
		0
		0.00133163
		0.00214448
		0.000916215
		0.00278294
		0.00225849
		0.0012589
		0.000399558
		0
		0.000294507
		0.000246379
		0
		0
		0
		0.00035349
		0.00783779
		0.00726438
		0
		0.000959735
		0
		0
		0
		0.0008634
		0.00122554
		0
		0
		0
		0
		0
		0
		0
		0.00229433
		0
		0
		0
		0.00867396
		0.00701801
		0.00605667
		0.00504429
		0.0119358
		0.0192512
		0.00415145
		0.00230174
		0.00294398
		0.0106596
		0.0043937
		0.0172699
		0.00234803
		0.000621927
		0.000502093
		0.00471395
		0.00335602
		0.0016842
		0.00246396
		0.0111009
		0.0066751
		0.00325585
		0.00239377
		0.00242178
		0.0023879
		0.00554487
		0.00155349
		0.000432243
		0.00130799
		0.000275457
		0.0027337
		0.00388719
		0.00170118
		0.000808913
		0.00101517
		0.0108257
		0.00311597
		0.00289155
		0.0047992
		0.00158031
		0.00297489
		0.00281918
		0.0027829
		0.00276181
		0.00180237
		0.0033609
		0.00394329
		0.00625001
		0.00396685
		0.00452865
		0.00162097
		0.00655648
		0.00251117
		0.00618168
		0.00169409
		0.00626738
		0.0131804
		0.0170482
		0.00745173
		0.00467942
		0.00493326
		0.00360141
		0.00663329
		0.00146879
		0.00051902
		0.00394479
		0.00344242
		0.00361268
		0.00434064
		0.00320588
		0.00251385
		0.00280863
		0.00260307
		0.00116824
		0.00295405
		0.00525325
		0.00215977
		0.00179694
		0.00449893
		0.00292101
		0.000898175
		0.0050603
		0.00923467
		0.0075565
		0.0047833
		0.00427239
		0.00875699
		0.00790825
		0.00403586
		0.00758914
		0.00456585
		0.00109823
		0.00273411
		0.000880412
		0
		0.00151081
		0.00272595
		0.00105963
		0.00298736
		0.00357702
		0.0124955
		0.0121504
		0.0086549
		0.0054874
		0.00396457
		0.00100636
		0.00357842
		0.000894048
		0.000983365
		0.00252001
		0.00424816
		0.00162981
		0.00922043
		0.0159783
		0.0101221
		0.00630684
		0.00261005
		0.00569614
		0.00904165
		0.00630297
		0.00308904
		0.00931196
		0.00757131
		0.00709433
		0.00801733
		0.00832236
		0.00793536
		0.00292461
		0.00271154
		0.00366018
		0.00680653
		0.00734109
		0.00633053
		0.00341881
		0.00905758
		0.00031738
		0.00161697
		0.00322519
		0.00372776
		0.00682285
		0.00655761
		0.000850149
		0.00132091
		0.00227445
		0.00120097
		0.000187277
		0.000192083
		0
		0.00037542
		0
		0.000554503
		0.00247388
		0.000387537
		0
		0.000577932
		0.00141532
		0.000364021
		0.000646367
		0.00477276
		0.00184954
		0.0012541
		0.000686557
		0.00185678
		0.000723933
		0.000392317
		0.000261777
		0.000553583
		0.000390879
		0.00416062
		0.00848589
		0.0112899
		0.00923945
		0.00237235
		0.00220662
		0.00608581
		0.00167019
		0.000621448
		0.00109866
		0
		0.0024142
		0.00474087
		0.00359699
		0.00733321
		0.00119902
		0
		0
		0
		0.00255449
		0.00798989
		0.00219887
		0.00502075
		0.00237045
		0.000815943
		0.00272696
		0.00166361
		0
		0.0013315
		0.00143075
		0.00298817
		0.00697314
		0.00364474
		0.00504377
		0.00703168
		0.00874663
		0.0218484
		0.00602613
		0.00230255
		0.00153591
		0.00176445
		0.000390367
		0.00523311
		0.000935353
		0.00207753
		0.00473789
		0.00916419
		0.0068617
		0.0205096
		0.0190963
		0.00599077
		0.00221064
		0.00168942
		0
		0
		0
		0.000891836
		0.00971425
		0.0030692
		0.00344078
		0.0118454
		0.00378069
		0.00530935
		0.000621757
		0
		0.00160063
		0.00114021
		0.00584953
		0.00305748
		0.0018546
		0.00393629
		0.00237901
		0.000910935
		0.00138981
		0
		0.000901873
		0.00105415
		0.000324532
		0
		0.000837213
		0.00235303
		0.0028958
		0.00068619
		0.00133478
		0
		0.00101779
		0.00101311
		0.0050072
		0.0032486
		0.00309592
		0
		0.00172744
		0.0109095
		0.00348985
		0.0060082
		0.00308055
		0.00620807
		0.00100576
		0
		0.000330101
		0
		0
		0.000482946
		0.0017256
		0
		0
		0.000769124
		0.00183549
		0
		0
		0.0010419
		0.00684401
		0.000335173
		0.00061204
		0.000606339
		0.000972848
		0.0138768
		0.0180886
		0.0233271
		0.0116432
		0.0530677
		0.00837481
		0.010041
		0.0192041
		0.0560734
		0.0342365
		0.00690413
		0.0105015
		0.00614706
		0.00706416
		0.00847532
		0.008093
		0.00339044
		0.013008
		0.005844
		0.0091004
		0.00815373
		0.0242671
		0.021904
		0.0209487
		0.0303549
		0.0258403
		0.0194833
		0.0117291
		0.00815147
		0.0130666
		0.0346592
		0.0230804
		0.0258916
		0.0224171
		0.0220266
		0.0192783
		0.0173415
		0.0124584
		0.00758681
		0.00962536
		0.00927406
		0.0128498
		0.0117795
		0.00588231
		0.00663557
		0.0065363
		0.00214731
		0.0045331
		0.0136284
		0.00675443
		0.0177101
		0.0115842
		0.013607
		0.0136348
		0.0125758
		0.0103043
		0.0137208
		0.0158481
		0.0125171
		0.017422
		0.0107554
		0.0142612
		0.0191218
		0.0162032
		0.021413
		0.027841
		0.0157028
		0.0216266
		0.00206945
		0.00187546
		0.00239541
		0.00193596
		0.00193687
		0.00189456
		0.00180795
		0.000679798
		0.00115381
		0.00121515
		0.00040083
		0.000616252
		0.00263389
		0.00315074
		0.00198183
		0.00249687
		0.00487756
		0.0044527
		0.00550674
		0.014853
		0.00659356
		0.00363952
		0.00319854
		0.00591611
		0.00902392
		0.00495498
		0.00697575
		0.00629274
		0.00412714
		0.00725457
		0.011281
		0.00571704
		0.00730079
		0.00841134
		0.00889506
		0.00447235
		0.0036162
		0.00190545
		0.0011762
		0
		0.000675786
		0.00212088
		0.00247284
		0.00591475
		0.00544777
		0.00253789
		0.00567521
		0.00359633
		0.0040809
		0.00360545
		0.001975
		0.00219982
		0.00378534
		0.0059671
		0.00261294
		0.00217899
		0.00243598
		0.00246153
		0.00501595
		0.00231868
		0.00240593
		0.00733827
		0.0153392
		0.011205
		0.00565655
		0.00399392
		0.00626523
		0.00630237
		0.00251636
		0.00193287
		0.000846162
		0.00439755
		0.00449505
		0.00416804
		0.00901085
		0.00805528
		0.00444746
		0.00651079
		0.00520076
		0.0028785
		0.00373589
		0.00639782
		0.00577081
		0.00108073
		0.00370559
		0.00688042
		0.0132174
		0.00402823
		0.000263832
		0.00472405
		0.00686878
		0.0017419
		0.0122291
		0.00431028
		0.00978486
		0.0265397
		0.00641016
		0.00883513
		0.0150099
		0.015223
		0.0123548
		0.0134317
		0.0232193
		0.0179573
		0.0180588
		0.012735
		0.0095878
		0.00927349
		0.0141543
		0.00598431
		0.00667678
		0.000519589
		0.00194187
		0.00077439
		0
		0.00393574
		0.00128412
		0
		0.00141866
		0.00264997
		0.00244564
		0.00248637
		0.00241456
		0.0215085
		0.00111787
		0.00104726
		0.000952011
		0.00227203
		0.00215189
		0.00347492
		0.0021342
		0.00617669
		0.00111492
		0.000348762
		0.000900801
		0.00145061
		0.00147768
		0.00175142
		0.00207029
		0.000376197
		0.00265331
		0.00682327
		0.00604471
		0.00447923
		0.000889052
		0.000418605
		0
		0.000926497
		0
		0.00211411
		0.0163645
		0.0182589
		0.00162014
		0
		0
		0.00244722
		0.00343975
		0
		0.00272298
		0.00281394
		0.00276186
		0
		0.00268575
		0.00901486
		0.00483637
		0.00150743
		0.0165294
		0.0122988
		0.00645973
		0.00575304
		0.00753467
		0.0194814
		0.00779049
		0.000615765
		0.00320653
		0.000209442
		0.000118191
		0.000485384
		0
		0.00105529
		0.00614382
		0.00849091
		0.00897512
		0.00735573
		0.00428492
		0.00473596
		0.00945556
		0.00735001
		0.00326071
		0.00137833
		0.0073757
		0.0061279
		0.0088358
		0.0146958
		0.0130528
		0.00600812
		0.00378112
		0.0130365
		0.00756842
		0.0131867
		0.0149061
		0.0160572
		0.0108403
		0.0118629
		0.0183722
		0.0232217
		0.0201583
		0.0068029
		0.004923
		0.00550808
		0.0139528
		0.0100485
		0.00636652
		0.00889608
		0.0156519
		0.0256565
		0.018068
		0.0167213
		0.00774229
		0.0114278
		0.0101488
		0.00769206
		0.0107993
		0.0119397
		0.00419672
		0.00270155
		0.00766664
		0.0123093
		0.0142845
		0.0106985
		0.00528278
		0.0049285
		0.00775036
		0.00601083
		0.00849262
		0.00462149
		0.0032025
		0.00468943
		0.0123422
		0.0128568
		0.00293446
		0.0044862
		0.00283934
		0.00245826
		0.00250515
		0.00203101
		0.00390626
		0.000905123
		0.00466113
		0.00711866
		0.0108223
		0.0106428
		0.00690238
		0.00744379
		0.0079879

## Sheet: Figure 3b
Figure 3b
		Bin position (field widths)	Soma ΔF/F	All Dendrite ΔF/F	Place ROI ΔF/F	Nonplace ROI ΔF/F
	Mean ΔF/F	-1.86925	0.0724451	0.0103015	0.00907331	0.0108557
		-1.65349	0.108991	0.0124752	0.0139336	0.0119217
		-1.48609	0.132734	0.0165788	0.0325986	0.0104607
		-1.33721	0.0999287	0.0168797	0.0284438	0.0124284
		-1.21117	0.076433	0.0116225	0.0149729	0.0103328
		-1.09401	0.0691661	0.0139291	0.0197544	0.0115591
		-0.980006	0.0891878	0.0287819	0.0696922	0.0121378
		-0.882193	0.0993025	0.0242213	0.0540935	0.011568
		-0.804791	0.089555	0.0228821	0.0423803	0.014623
		-0.733768	0.0691539	0.0200386	0.0338555	0.0142256
		-0.663919	0.0596011	0.0171699	0.0334752	0.0103099
		-0.595048	0.0535483	0.0176053	0.0370711	0.00874982
		-0.528182	0.0628615	0.0201531	0.0421821	0.00975546
		-0.463085	0.100703	0.0223648	0.0466477	0.0109033
		-0.398491	0.16548	0.0249223	0.0501206	0.0130287
		-0.333896	0.25919	0.0235117	0.0490745	0.011446
		-0.269568	0.401671	0.0224634	0.0450493	0.0118029
		-0.205529	0.585587	0.0227916	0.0452585	0.0121873
		-0.141511	0.773022	0.0224147	0.0429571	0.0127187
		-0.0774922	1.01094	0.0231899	0.043398	0.0136517
		-0.0134738	1.18393	0.0231108	0.0429013	0.0137697
		0.0506153	1.11858	0.0248492	0.0480405	0.0139029
		0.115072	0.973739	0.0239297	0.0471453	0.0129825
		0.179826	0.7816	0.0260856	0.049668	0.0149654
		0.244579	0.631345	0.0245762	0.0453908	0.0147612
		0.309333	0.513326	0.0211418	0.0344505	0.0148661
		0.374087	0.421126	0.0187668	0.0247046	0.0159669
		0.439084	0.32958	0.017798	0.0229168	0.0153843
		0.505904	0.233347	0.0150635	0.0236865	0.0110142
		0.574764	0.167058	0.0147554	0.0240595	0.0104643
		0.644414	0.125789	0.0142383	0.0223936	0.0104443
		0.717231	0.117624	0.0136868	0.0251596	0.00832598
		0.799447	0.109398	0.0157145	0.0280935	0.010122
		0.899137	0.110224	0.0222637	0.0333222	0.0168677
		1.01766	0.078179	0.0173129	0.0304945	0.0109724
		1.14778	0.0574389	0.0155319	0.0217236	0.0125404
		1.28377	0.0439248	0.0152348	0.0157208	0.015
		1.43952	0.0273468	0.0178927	0.0220996	0.0158677
		1.64128	0.0328014	0.0179728	0.0256096	0.0141731
		1.87819	0.0403269	0.0168448	0.0224492	0.0142889

## Sheet: Figure 3d,f
Figure 3d,f
		Bin position (field widths)	Soma ΔF/F	% place ROI field coverage	Mean iGluSnFR ΔF/F per place ROI field
	Mean ΔF/F	-1.63536	0.105645	6.59167	0.234659
		-1.05574	0.0631844	10.4789	0.270136
		-0.700875	0.0664055	17.1878	0.200425
		-0.43129	0.144763	18.5117	0.167119
		-0.173541	0.694757	19.6876	0.189262
		0.0833598	0.997594	18.7898	0.187826
		0.341954	0.469052	14.4461	0.162327
		0.613382	0.175117	8.25239	0.159395
		0.984868	0.0844025	9.51024	0.178697
		1.60734	0.0384547	11.5174	0.142653

## Sheet: Figure 4b,c
Figure 4b,c
		ROI distance (um)	Temporal Correlation	Spatial Correlation
	Place cells	2	0.0198935	0.00231616
		3	-0.0188609	-0.0240933
		1	0.249306	0.777005
		4	-0.0194979	-0.0630532
		2	0.125238	0.352644
		1	0.378328	0.716282
		5	0.00493791	0.0206837
		3	0.0128443	0.304487
		2	0.126614	0.260512
		1	0.0695004	0.210286
		6	0.027351	-0.0096346
		4	0.0024947	0.0962559
		3	-0.00508997	-0.0468193
		2	-0.0356403	-0.134567
		1	0.309525	0.657662
		7	-0.0190826	0.0669774
		5	-0.00346072	0.0149013
		4	0.0187511	-0.0569809
		3	0.0503505	-0.11593
		2	0.0387208	0.182437
		1	0.0982829	0.275973
		8	-0.0199323	-0.0680389
		6	-0.0168606	-0.0148995
		5	-0.0172758	-0.09763
		4	0.0142757	-0.0145351
		3	-0.0164246	-0.00255796
		2	0.0537473	0.160123
		1	0.0852825	0.122901
		10	-0.0186486	-0.0832325
		8	-0.0157746	-0.108343
		7	-0.0161631	-0.117658
		6	-0.0286134	-0.115335
		5	-0.0153667	-0.0522553
		4	-0.0306804	0.0418991
		3	0.0583242	0.00498803
		2	0.0871418	0.129813
		11	-0.023312	-0.113665
		9	0.013465	-0.0784874
		8	-0.020205	-0.11311
		7	-0.0357687	-0.104664
		6	-0.0192095	-0.00156472
		5	-0.0378692	0.10928
		4	0.0160004	-0.00940671
		3	0.0897338	0.236345
		1	0.384027	0.73704
		14	0.00314073	-0.0191869
		12	-0.0219239	-0.162471
		11	-0.0224637	-0.182466
		10	-0.0397673	-0.213057
		9	-0.0213569	-0.225617
		8	-0.0423629	-0.215395
		7	-0.0227278	0.134385
		6	-0.00721806	0.211342
		4	-0.0222109	0.0289951
		3	0.0557283	-0.034114
		15	-0.0194123	-0.119075
		13	-0.0164207	-0.0691222
		12	-0.0168251	-0.115773
		11	0.0328182	-0.0152778
		10	-0.0159961	-0.0901147
		9	-0.00500915	-0.099858
		8	-0.0170229	-0.117165
		7	-0.0177809	0.193863
		5	0.00362765	-0.0335179
		4	0.0226936	0.067649
		1	0.0590868	-0.00412096
		1	0.35076	0.50471
		2	0.169283	0.351705
		1	0.62762	0.90889
		3	0.119942	0.353716
		2	0.496417	0.931049
		1	0.614332	0.930503
		4	0.096206	0.22388
		3	0.240554	0.585476
		2	0.322303	0.702031
		1	0.296231	0.682738
		5	0.06855	0.224661
		4	0.320122	0.622957
		3	0.379069	0.785692
		2	0.296052	0.675018
		1	0.457287	0.726051
		6	-0.000963998	-0.13919
		5	0.0369767	-0.0226391
		4	0.0508283	0.054036
		3	0.0295017	0.0013729
		2	0.0521497	-0.00453253
		1	0.434914	0.494287
		7	-0.036596	-0.231766
		6	-0.0603024	-0.191258
		5	-0.0467743	-0.148687
		4	-0.0407896	-0.177957
		3	-0.0224615	-0.209945
		2	0.261029	0.290277
		1	0.63376	0.918887
		9	-0.0203297	-0.200199
		8	-0.033499	-0.165484
		7	-0.0259839	-0.13715
		6	-0.0226593	-0.150121
		5	0.0104621	-0.135687
		4	0.0358983	-0.016036
		3	0.121185	0.29442
		2	0.0981355	0.226344
		1	0.0593024	-0.0331795
		2	-0.0107515	-0.0355656
		1	0.512971	0.750821
		4	0.00600762	-0.0771827
		3	-0.0193766	-0.196597
		2	-0.0227842	-0.180174
		5	0.00528787	-0.0930966
		4	-0.0195414	-0.184605
		3	-0.0185432	-0.15483
		1	0.563871	0.870719
		8	0.0502975	0.0200574
		7	-0.0266776	-0.197258
		6	-0.021744	-0.137064
		4	0.073507	0.248577
		3	0.134201	0.302129
		9	0.0800992	0.052906
		8	-0.0233956	-0.248903
		7	-0.0190689	-0.172532
		5	0.143039	0.498881
		4	0.0654617	0.454123
		1	0.458213	0.802716
		12	-0.0245302	-0.0354774
		11	0.0279083	0.329884
		10	-0.017534	0.212003
		8	-0.0136148	0.103485
		7	-0.0224732	-0.0681061
		4	0.00455853	-0.0486082
		3	0.0379195	-0.0373537
		13	-0.0387293	-0.137535
		12	-0.0122967	0.196393
		11	-0.0258219	0.134684
		9	0.0235629	0.00511724
		8	-0.0408176	-0.214344
		5	-0.0546886	-0.191403
		4	-0.024732	-0.13523
		1	0.32864	0.747591
		14	-0.0329347	-0.116724
		13	-0.0288831	-0.00843548
		12	-0.0235415	-0.0290855
		10	0.01623	-0.0209451
		9	-0.0109132	-0.194099
		6	-0.03835	-0.177421
		5	-0.033632	-0.109555
		2	0.178839	0.56433
		1	0.450414	0.86102
		23	0.123206	0.183659
		22	-0.0198491	-0.205191
		21	-0.0161782	0.0438477
		19	0.00692219	-0.0712599
		18	0.00305391	-0.0206149
		15	0.0284722	0.0696744
		14	-0.0231126	0.0563553
		11	-0.0212523	-0.118741
		10	-0.0406902	-0.217899
		9	-0.0285337	-0.209539
		24	-0.0141816	0.166604
		23	-0.018176	-0.200421
		22	-0.0148146	-0.199952
		20	-0.025288	-0.18886
		19	-0.0216994	-0.141743
		16	0.0352993	0.0408542
		15	-0.0211645	0.0665097
		12	-0.0194609	-0.171326
		11	-0.0372604	-0.246481
		10	-0.0261286	-0.23937
		1	0.116894	0.586752
		25	0.115415	0.704315
		24	-0.0204187	-0.104254
		23	-0.00109248	-0.0331692
		21	0.0459012	-0.0259829
		20	-0.0223422	0.0657348
		17	0.0594852	0.27333
		16	0.0588672	0.312522
		13	0.00857143	0.0334897
		12	-0.0418579	-0.145797
		11	-0.0293526	-0.136979
		2	0.147303	0.287572
		1	0.103395	0.286323
		26	0.218779	0.753336
		25	-0.0209672	-0.113161
		24	0.0074705	-0.00820204
		22	0.0431897	-0.0175588
		21	-0.0250316	0.00769477
		18	0.0533381	0.197063
		17	0.139706	0.307769
		14	-0.0156023	0.0209271
		13	-0.0429822	-0.0898953
		12	-0.030141	-0.0772709
		3	0.191535	0.300586
		2	0.154511	0.258574
		1	0.540386	0.914897
		27	0.203574	0.806757
		26	-0.0184572	-0.060287
		25	-0.0150438	-0.0605194
		23	0.0721231	-0.0538892
		22	-0.0137653	0.0385688
		19	-0.000936627	0.214804
		18	0.0888829	0.23191
		15	0.00658566	0.024317
		14	-0.0378368	-0.15479
		13	-0.0265328	-0.145429
		4	0.173356	0.263115
		3	0.0704469	0.256643
		2	0.595541	0.908971
		1	0.539635	0.838307
		28	0.0453907	0.651353
		27	-0.019662	-0.10206
		26	-0.0160257	-0.0354673
		24	0.0294387	0.00517625
		23	-0.00899064	0.0951104
		20	0.0434337	0.358942
		19	0.0377106	0.425451
		16	-0.0210519	-0.00668181
		15	-0.0403066	-0.149964
		14	-0.0282648	-0.140895
		5	0.0585667	0.285613
		4	0.0837422	0.294181
		3	0.445989	0.902974
		2	0.327447	0.877704
		1	0.418851	0.851982
		31	0.177251	0.734044
		30	-0.0347309	-0.164185
		29	-0.0283078	-0.0806122
		27	0.0289276	0.00916423
		26	-0.0102293	0.105691
		23	0.0291332	0.206916
		22	0.0187673	0.1815
		19	-0.0208353	-0.0804812
		18	-0.0711975	-0.24006
		17	-0.0373099	-0.21877
		8	0.106894	0.159961
		7	0.0958444	0.0947464
		6	0.497047	0.776189
		5	0.341981	0.765112
		4	0.380524	0.712266
		3	0.384496	0.735232
		32	0.0820343	0.308102
		31	-0.0317323	-0.19934
		30	-0.0276355	-0.135551
		28	-0.00905945	0.132259
		27	-0.0061106	0.240113
		24	0.0878036	0.202094
		23	0.0967224	0.219295
		20	-0.00373412	-0.0163545
		19	-0.0507177	-0.133915
		18	-0.0208642	-0.113224
		9	0.0725208	0.0524199
		8	0.0595939	0.0239488
		7	0.282894	0.618856
		6	0.269709	0.544498
		5	0.254381	0.531455
		4	0.240849	0.635858
		1	0.332084	0.736655
		33	0.0651972	0.519619
		32	-0.0282764	-0.168404
		31	-0.0105419	-0.083521
		29	-0.0393407	-0.00138483
		28	-0.000813345	0.0830608
		25	0.0951433	0.357175
		24	-0.00420509	0.425218
		21	-0.0302754	-0.0402425
		20	-0.0579661	-0.191214
		19	-0.0406483	-0.178333
		10	0.10327	0.235177
		9	0.147572	0.25184
		8	0.359082	0.846272
		7	0.235948	0.807335
		6	0.184789	0.725773
		5	0.444716	0.897984
		2	0.310932	0.698545
		1	0.405921	0.69742
		34	0.159029	0.75407
		33	-0.0217443	-0.148054
		32	-0.017723	-0.0856247
		30	-0.00403584	-0.093201
		29	-0.0259594	-0.0133912
		26	0.0559557	0.148789
		25	0.049296	0.237925
		22	-0.0108326	-0.0492453
		21	-0.0445754	-0.200495
		20	-0.0312582	-0.190745
		11	0.277771	0.435849
		10	0.152601	0.473916
		9	0.352826	0.887733
		8	0.363288	0.847072
		7	0.391549	0.846037
		6	0.38825	0.871953
		3	0.37405	0.765754
		2	0.33342	0.508669
		1	0.333239	0.781289
		1	0.396761	0.734798
		2	0.164291	0.249735
		1	0.382194	0.649307
		3	-0.0296393	-0.356231
		2	0.0613656	-0.199384
		1	0.22453	0.320726
		4	0.0467884	0.0951842
		3	0.0984636	0.306577
		2	0.226748	0.418125
		1	0.114211	0.209724
		6	0.0295358	-0.102791
		5	0.044537	-0.0739652
		4	0.0262818	-0.0136261
		3	-0.0440703	-0.165189
		2	0.0207882	-0.0451642
		7	-0.0471769	-0.19309
		6	-0.0624134	-0.229431
		5	-0.0493729	-0.105063
		4	-0.0513561	-0.106065
		3	-0.018263	-0.0705574
		1	0.660852	0.963264
		8	-0.0452505	-0.202841
		7	-0.0707159	-0.23901
		6	-0.0553028	-0.108171
		5	-0.0431241	-0.0855835
		4	-0.0352321	-0.0871629
		2	0.574669	0.961052
		1	0.810585	0.994063
		9	-0.0241556	-0.140233
		8	-0.0404662	-0.155035
		7	-0.0351381	-0.0852011
		6	-0.029666	-0.173294
		5	-0.0211987	-0.11557
		3	0.205507	0.863244
		2	0.29407	0.844859
		1	0.287728	0.826444
		7	-0.014911	-0.069328
		8	-0.0174606	-0.117434
		1	0.177093	0.320414
		9	-0.0210902	-0.0747777
		2	0.142406	0.297743
		1	0.500883	0.906753
		10	0.0311154	0.213629
		3	0.0896106	0.0513694
		2	0.0747689	0.0695073
		1	0.141163	0.179958
		11	-0.0164858	-0.164631
		4	-0.0158103	0.0391366
		3	0.0369819	0.436278
		2	0.188675	0.366036
		1	0.0319587	0.0648074
		12	0.145835	0.365544
		5	0.122713	0.070245
		4	-0.0224028	0.0812044
		3	0.166156	0.138379
		2	0.0381611	0.255061
		1	0.292466	0.200879
		13	0.081023	0.00372834
		6	-0.0171258	-0.0631969
		5	-0.0194449	0.271398
		4	0.0619752	0.185204
		3	0.119897	0.208151
		2	0.21509	0.354909
		1	0.393146	0.484447
		17	-0.020073	-0.0561749
		10	0.0803222	0.0343497
		9	0.0644378	-0.0164018
		8	0.108824	-0.000125087
		7	0.147916	0.297565
		6	-0.0212837	-0.00175739
		5	-0.0257547	0.0184931
		4	0.0580892	0.165988
		18	-0.0151252	0.327001
		11	-0.0136323	-0.0765077
		10	-0.0169857	-0.124832
		9	0.116554	-0.0544123
		8	0.0887438	0.223716
		7	-0.0160375	-0.0144648
		6	0.13871	0.182642
		5	0.0622486	0.0624709
		1	0.165729	0.0819389
		1	0.320446	0.689949
		2	0.557495	0.9772
		1	0.341069	0.733016
		3	0.523034	0.971401
		2	0.300138	0.724311
		1	0.703699	0.988218
		4	0.208952	0.463308
		3	0.112795	0.615463
		2	0.215345	0.515826
		1	0.226096	0.50635
		10	0.130881	0.484082
		9	0.0383414	0.214922
		8	0.176081	0.440017
		7	0.183434	0.42731
		6	0.0242183	0.155442
		11	0.15028	0.478058
		10	0.0357248	0.179971
		9	0.164469	0.422836
		8	0.194977	0.40195
		7	0.0180427	0.131389
		1	0.682682	0.981209
		12	0.0866574	0.53483
		11	0.00374672	0.244597
		10	0.157767	0.484324
		9	0.136659	0.46348
		8	0.0383796	0.141087
		2	0.505139	0.942342
		1	0.422524	0.933935
		1	0.262265	0.540584
		2	-0.0249057	-0.069738
		1	0.340112	0.733642
		3	-0.0194888	-0.0947292
		2	0.29397	0.704242
		1	0.453901	0.97588
		16	-0.035027	-0.137564
		15	-0.0198437	-0.151038
		14	-0.0439587	-0.120508
		13	-0.0382433	-0.142869
		17	-0.0481017	-0.145194
		16	-0.042946	-0.144535
		15	-0.0516061	-0.117324
		14	-0.0525185	-0.137111
		1	0.46743	0.978313
		18	0.0573507	0.0407516
		17	0.0582793	-0.075743
		16	-0.0304217	-0.140151
		15	-0.0264664	-0.165604
		2	0.209387	0.869789
		1	0.316511	0.853478
		28	-0.0102784	-0.125587
		27	-0.0271851	-0.094996
		26	-0.0288163	-0.0976404
		25	-0.0276218	-0.133964
		12	0.0275953	0.411492
		11	0.0694193	0.386864
		10	-0.0186386	0.375738
		1	0.647218	0.94723
		5	-0.021634	-0.0798613
		4	-0.0315778	-0.112999
		6	-0.03125	-0.0897149
		5	-0.0456137	-0.126942
		1	0.539192	0.896879
		7	-0.0182447	-0.0830474
		6	-0.0266307	-0.117507
		2	0.264041	0.85904
		1	0.359423	0.938788
		8	-0.0177843	-0.0657483
		7	-0.0259586	-0.0611356
		3	-0.0191553	-0.132325
		2	-0.0276695	-0.148652
		1	-0.0161543	-0.137604
		9	-0.025339	-0.0562318
		8	-0.0369858	-0.045188
		4	-0.0272924	-0.0815558
		3	-0.0394235	-0.0916184
		2	-0.0230167	-0.0848094
		1	0.247443	0.688092
		12	-0.0188179	-0.080288
		11	-0.0274673	-0.110808
		7	-0.0202686	-0.116446
		6	-0.0292776	-0.100528
		5	-0.0170932	-0.120361
		4	-0.0166618	0.512848
		3	0.171848	0.806127
		13	-0.0190597	-0.072751
		12	-0.0278203	-0.102939
		8	-0.0205291	-0.105514
		7	-0.0296539	-0.118533
		6	-0.0173129	-0.109724
		5	0.0950493	0.544097
		4	0.256982	0.835073
		1	0.292223	0.795698
		15	-0.0187913	-0.0653818
		14	0.0575489	-0.0349099
		10	-0.0202399	-0.0948265
		9	-0.0292363	-0.106526
		8	-0.017069	-0.0986096
		7	-0.00339065	0.153887
		6	0.0975786	0.310277
		3	-0.0176053	0.209525
		2	0.0133677	0.410134
		36	0.00655414	-0.0435192
		35	-0.00775207	-0.0876652
		31	0.0187849	0.0845561
		30	0.0880695	0.207375
		29	-0.0212401	0.179978
		28	-0.0207041	0.222457
		27	-0.0294992	-0.0982086
		24	-0.0219074	-0.140223
		23	-0.0221889	-0.127059
		21	-0.0218764	-0.114189
		40	-0.0263295	-0.0750614
		39	-0.0384315	-0.106208
		35	-0.0283592	-0.0818705
		34	-0.0348069	-0.0713739
		33	-0.0239163	-0.0840417
		32	-0.0233127	0.193825
		31	-0.033216	-0.076654
		28	-0.0246676	-0.109447
		27	-0.0249847	-0.0991726
		25	-0.0246328	-0.0891272
		4	0.257196	0.76327
		44	-0.022097	-0.0826991
		43	-0.0322536	-0.0758374
		39	0.0482456	0.514854
		38	0.29604	0.696667
		37	0.0824184	0.667502
		36	-0.0195652	-0.137027
		35	-0.0278765	-0.0626022
		32	-0.0207023	-0.120583
		31	-0.0209684	-0.109264
		29	-0.020673	-0.098196
		8	-0.0257248	0.229662
		4	0.0589791	0.00955534
		45	-0.0232992	0.0599483
		44	-0.0340084	0.044075
		40	-0.0250953	0.151559
		39	0.110452	0.273364
		38	0.0153702	0.254327
		37	-0.0206297	-0.167001
		36	-0.0293931	-0.107793
		33	-0.0218286	-0.084846
		32	-0.0221092	-0.161595
		30	-0.0217978	-0.145226
		9	0.0460183	0.215338
		5	-0.030542	0.152042
		1	0.250906	0.278151
		1	0.697306	0.978222
		2	0.164271	0.130202
		1	0.13576	0.218119
		1	0.115977	-0.104308
		2	0.0312118	0.0200574
		1	0.561474	0.887381
		6	0.0443038	0.00731633
		5	0.0937755	-0.0364179
		4	0.0197328	-0.0967532
		7	-0.0222247	-0.022208
		6	-0.022085	-0.140396
		5	-0.0295564	-0.159318
		1	0.689988	0.877324
		8	-0.0229054	-0.0362888
		7	-0.0227614	-0.142427
		6	-0.0304617	-0.165908
		2	0.640782	0.839065
		1	0.791225	0.979871
		21	-0.0297419	-0.135705
		20	0.221591	0.678987
		19	0.215734	0.714761
		15	-0.0136375	0.075321
		14	-0.0324841	-0.072611
		13	-0.0334791	-0.123326
		22	-0.0220843	-0.121641
		21	0.132606	0.630218
		20	0.157426	0.669579
		16	-0.0209857	0.104318
		15	-0.0241205	-0.0559564
		14	-0.0248593	-0.109338
		1	0.692784	0.979419
		30	-0.024966	-0.10652
		29	-0.0248091	-0.152483
		28	-0.0332021	-0.177622
		24	-0.023724	0.145082
		23	-0.0272678	0.140789
		22	-0.028103	0.132478
		9	-0.0364909	-0.132033
		8	-0.0270956	-0.117058
		31	-0.018888	-0.0299304
		30	-0.0187693	-0.119214
		29	-0.025119	-0.138868
		25	-0.0179484	0.810141
		24	-0.0206294	0.838303
		23	-0.0212613	0.856875
		10	-0.0276071	-0.103225
		9	-0.0204992	-0.0915179
		1	0.22989	0.231908
		42	-0.0256063	-0.115307
		41	-0.0177139	-0.0636383
		40	0.0126546	0.0312847
		36	-0.0243325	-0.135143
		35	-0.0279672	-0.114303
		34	-0.0288238	-0.103645
		21	-0.0374269	-0.118613
		20	-0.0277906	-0.105528
		12	0.0019512	0.0249242
		11	-0.0237684	-0.0867526
		43	-0.0194614	-0.116192
		42	-0.0193391	-0.0805245
		41	0.0574853	7.06743e-05
		37	-0.0184933	-0.136181
		36	-0.0212557	-0.115181
		35	-0.0219067	-0.104441
		22	-0.0284452	-0.119942
		21	-0.0211215	-0.106339
		13	-0.0168307	-0.0191124
		12	-0.0180645	-0.087419
		1	0.612613	0.98114
		1	0.445822	0.611952
		2	0.0257742	0.0327904
		1	0.203724	0.295373
		3	-0.0348761	0.0759642
		2	-0.025287	0.361085
		1	0.457143	0.900059
		9	-0.0370036	-0.141087
		8	-0.0268296	-0.0848555
		7	0.0625248	0.280222
		6	0.0866481	0.185466
		10	-0.0485738	-0.150103
		9	-0.0352185	-0.0716116
		8	0.0730068	0.402129
		7	0.139805	0.292398
		1	0.6322	0.925466
		11	-0.0537859	-0.201327
		10	-0.0389976	-0.153863
		9	0.0355842	0.208989
		8	0.0696324	0.0986516
		2	0.471514	0.823916
		1	0.628185	0.852352
		12	-0.0172081	-0.129404
		11	-0.0416096	-0.20637
		10	-0.0317936	-0.160607
		9	-0.0331474	-0.216497
		3	-0.0351695	-0.195819
		2	-0.0461661	-0.200736
		1	0.384996	0.226055
		15	-0.0345258	-0.0615935
		14	-0.025033	0.00383308
		13	0.0404521	0.0277727
		12	0.0567954	-0.00290149
		6	0.199345	0.648622
		5	0.273871	0.756669
		4	0.223016	0.642631
		3	-0.0328145	-0.197808
		16	-0.0438224	-0.141803
		15	-0.0317736	-0.11028
		14	-0.0179931	0.108614
		13	-0.0104715	0.0548548
		7	0.283719	0.797564
		6	0.381447	0.888368
		5	0.275603	0.765112
		4	-0.0416503	-0.203555
		1	0.548752	0.955521
		1	0.0195593	0.0105805
		2	-0.0162772	-0.060598
		1	0.637361	0.853119
		3	-0.0243518	-0.112213
		2	0.26592	0.191613
		1	0.360653	0.36519
		4	-0.0273472	-0.158735
		3	0.0284318	-0.0790816
		2	0.0833454	0.0982742
		1	0.462268	0.655337
		5	0.00717125	0.170871
		4	0.0510128	0.44208
		3	0.0538361	0.566318
		2	0.133731	0.217165
		1	0.38941	0.262278
		6	0.00396805	0.0763903
		5	0.0543227	0.556513
		4	0.0994955	0.673178
		3	0.154784	0.280224
		2	0.295476	0.17632
		1	0.69508	0.933314
		7	-0.032591	-0.0729964
		6	0.0564004	0.633342
		5	0.14725	0.731817
		4	0.18398	0.285453
		3	0.288747	0.177529
		2	0.616339	0.865067
		1	0.677708	0.946447
		8	-0.00529876	-0.0976921
		7	0.036835	0.42756
		6	0.0492314	0.402109
		5	0.125193	0.125469
		4	0.405514	0.220639
		3	0.635854	0.672776
		2	0.551555	0.713898
		1	0.600399	0.778686
		9	-0.0172315	-0.0614105
		8	-0.0194099	-0.104329
		7	-0.0215166	-0.0562346
		6	0.0178051	-0.112094
		5	0.177704	0.349782
		4	0.143697	0.0487541
		3	0.088981	-0.0539478
		2	0.0958651	-0.0420849
		1	0.244257	0.400971
		1	0.171969	0.0494406
		8	-0.0286245	-0.100238
		7	-0.0263194	0.153373
		9	-0.0409235	-0.137834
		8	-0.0207591	0.121552
		1	0.663851	0.958201
		1	0.641104	0.941819
		1	0.559684	0.814117
		2	0.0148511	-0.0634214
		1	-0.0382507	-0.218416
		3	0.11099	0.0275468
		2	0.036271	-0.0893792
		1	0.498959	0.514271
		5	0.248495	0.0181175
		4	0.207045	0.0337612
		3	-0.0194229	-0.0933283
		2	0.116463	-0.0613182
		10	-0.0582351	-0.268586
		9	-0.0635893	-0.289586
		8	-0.039874	-0.0857299
		7	-0.0494305	-0.0966252
		5	-0.0322893	-0.0951984
		11	-0.0677267	-0.258541
		10	-0.0739535	-0.303747
		9	-0.0347246	-0.0906918
		8	0.00722938	-0.0420655
		6	-0.0375521	-0.101493
		1	0.343557	0.804327
		12	-0.0648541	-0.302739
		11	-0.0708167	-0.29717
		10	0.0116584	-0.0633486
		9	0.0036878	0.13116
		7	-0.0359593	-0.0617089
		2	0.455059	0.596917
		1	0.453027	0.745936
		13	-0.0603179	-0.243778
		12	-0.0658635	-0.247067
		11	0.227234	0.485592
		10	0.134647	0.465091
		8	-0.0334442	-0.0608846
		3	0.196884	0.215246
		2	0.167641	0.299879
		1	0.245732	0.449438
		14	-0.0620435	-0.203886
		13	-0.0677478	-0.213912
		12	0.270148	0.551936
		11	0.185472	0.456268
		9	-0.0344009	-0.099372
		4	0.280183	0.339834
		3	0.160193	0.237634
		2	0.293223	0.286226
		1	0.554177	0.799131
		15	-0.0396292	-0.205489
		14	-0.0432727	-0.218883
		13	0.252192	0.375533
		12	0.178964	0.362374
		10	-0.021973	-0.0707193
		5	0.277333	0.431734
		4	0.116707	0.351116
		3	0.287998	0.502269
		2	0.42913	0.764117
		1	0.604591	0.867401
		16	-0.040602	-0.190069
		15	-0.0443349	-0.202457
		14	0.196555	0.494927
		13	0.149257	0.477979
		11	-0.0225124	-0.0865092
		6	0.260981	0.381352
		5	0.125485	0.23772
		4	0.22554	0.302003
		3	0.413367	0.716083
		2	0.632569	0.880101
		1	0.564736	0.828398
		17	-0.0299465	-0.130341
		16	-0.0326997	-0.116966
		15	-0.0205045	0.0314033
		14	-0.0254188	0.0256722
		12	-0.0166043	-0.0841172
		7	0.213221	0.487178
		6	0.199578	0.288666
		5	0.185677	0.195563
		4	0.163045	0.227583
		3	0.356122	0.456025
		2	0.292739	0.423114
		1	0.277504	0.507109
		22	-0.0315744	-0.152357
		21	-0.0344773	-0.0964173
		20	0.0658143	0.340459
		19	-0.0264206	0.246657
		17	-0.0175069	-0.081773
		12	0.113745	0.0977118
		11	0.0173034	0.0138959
		10	0.132995	0.11718
		9	0.137561	0.426518
		8	0.18996	0.54581
		7	0.189413	0.444401
		6	0.195562	0.598558
		5	0.188725	0.244114
		28	-0.0242595	-0.0820936
		27	-0.0264899	-0.04792
		26	-0.0166106	0.5398
		25	-0.0205917	0.526091
		23	-0.013451	-0.0266251
		18	0.0390505	0.0184578
		17	0.0165754	0.024061
		16	0.0564163	0.100249
		15	0.174284	0.714357
		14	0.147129	0.774089
		13	0.0641785	0.685001
		12	0.115378	0.772319
		11	0.0188385	0.230799
		6	0.159748	0.460837
		4	0.13245	0.781767
		3	-0.0281129	0.141115
		4	-0.0270248	0.234441
		1	0.594716	0.950993
		8	0.215568	0.072771
		5	0.0577103	0.377415
		4	0.0910345	0.393038
		4	0.202858	0.140848
		5	-0.0205279	-0.344517
		1	0.0834891	0.159503
		6	-0.0167262	-0.218296
		2	0.0100333	-0.2932
		1	0.0371612	0.0747162
		7	-0.0171429	-0.133511
		3	0.00913459	0.0819935
		2	0.0322391	-0.112001
		1	-0.0176631	-0.124431
		8	0.0191876	-0.134758
		4	0.0860365	-0.0118684
		3	0.0532708	0.0551919
		2	-0.0245719	-0.137433
		1	0.343823	0.64105
		11	-0.0232926	-0.21699
		7	0.0228098	-0.166558
		6	-0.0294542	-0.000189088
		5	0.236738	0.333115
		4	0.174765	0.157318
		3	0.146539	0.220363
		12	-0.0216137	-0.18177
		8	0.0779375	0.0167065
		7	0.0203985	0.0895999
		6	-0.0103897	-0.107819
		5	0.321689	0.613993
		4	0.590085	0.900331
		1	0.187851	0.296895
		13	-0.0161275	0.338102
		9	0.169407	-0.039768
		8	-0.0203937	0.161153
		7	-0.0166168	-0.0387883
		6	-0.00465027	-0.0964004
		5	0.164791	0.11955
		2	0.00797253	0.331957
		1	0.0952754	0.140779
		14	-0.0189691	-0.119701
		10	-0.0205317	0.0901241
		9	0.136434	0.000105927
		8	0.0403188	0.083732
		7	0.0114829	0.135816
		6	-0.0278669	-0.0844196
		3	0.00864983	-0.288932
		2	-0.0156145	-0.0573238
		1	-0.0188451	-0.328769
		15	-0.0171017	0.116777
		11	0.0268896	-0.291052
		10	-0.0216256	-0.316425
		9	0.305297	0.382111
		8	-0.0180596	0.0595957
		7	-0.0177612	-0.15222
		4	0.213306	0.340479
		3	-0.00166102	-0.117398
		2	-0.0169898	0.216814
		1	0.0309313	0.147916
		17	-0.0190224	-0.183636
		13	0.0559704	-0.216737
		12	-0.0240544	-0.230681
		11	0.0633997	0.1684
		10	0.0172585	0.170291
		9	0.101016	0.302426
		6	0.00782837	0.0845729
		5	0.076603	0.321788
		4	0.260741	0.0255166
		3	0.106171	0.132739
		2	-0.0200395	0.17123
		19	-0.0192784	-0.0623997
		15	-0.0208664	0.0617434
		14	-0.0243781	0.123591
		13	0.0384859	-0.0822929
		12	-0.0203582	0.175645
		11	-0.0134784	0.387674
		8	0.137356	-0.0400681
		7	-0.0256675	0.358863
		6	-0.0191523	-0.0213008
		5	0.0497721	-0.207661
		4	-0.0203092	-0.291346
		2	-0.0225902	-0.0471034
		1	0.178309	0.292512
		2	0.32871	0.420296
		1	0.306576	0.856757
		3	-0.0254632	-0.135459
		2	-0.0368379	-0.115277
		1	-0.0392133	-0.100742
		4	0.0211829	-0.128763
		3	0.0581268	-0.0643931
		2	0.0327484	-0.0126645
		1	0.332244	0.834999
		9	-0.0264498	0.082468
		8	0.0337087	0.330275
		7	-0.0407325	0.278296
		6	-0.0214591	-0.112925
		5	-0.0281283	0.159618
		10	-0.0225288	0.189812
		9	-0.0325926	0.165243
		8	0.0231696	0.119939
		7	-0.0185425	-0.0795311
		6	-0.0239585	-0.116951
		1	-0.0192609	0.0958086
		11	-0.0341669	0.0924725
		10	-0.0411981	-0.0349095
		9	-0.00179901	0.0134157
		8	-0.0281215	-0.123841
		7	-0.0363353	-0.159265
		2	-0.029211	-0.0907035
		1	0.411101	0.667124
		12	-0.0323593	0.344946
		11	0.0561061	0.63625
		10	-0.0200516	0.499719
		9	-0.0266336	-0.12179
		8	-0.0344129	-0.119459
		3	0.238543	0.342166
		2	0.250369	0.575
		1	0.207363	0.227778
		13	-0.0422521	0.380986
		12	-0.0614186	0.372833
		11	-0.0381923	0.427317
		10	-0.0332379	-0.131686
		9	-0.0451499	-0.116436
		4	0.124556	0.216031
		3	0.277277	0.540615
		2	0.12081	0.194697
		1	0.409887	0.624015
		6	-0.0286804	-0.0705669
		7	-0.0307218	-0.0986444
		1	0.749496	0.799161
		8	-0.0258016	-0.156196
		2	0.304212	0.763971
		1	0.305633	0.740267
		9	-0.0150576	-0.100597
		3	0.113827	0.367952
		2	0.201591	0.569521
		1	0.300908	0.499789
		1	0.231423	0.590014
		3	0.152001	0.279732
		2	0.0538404	0.245223
		5	0.0456315	0.182397
		4	0.142868	0.689028
		2	0.0674253	0.0850069
		1	0.0469995	0.610785
		2	-0.0278809	0.149116
		1	0.315803	0.442094
		3	-0.0210313	-0.185229
		2	-0.0333157	-0.145924
		1	0.0868558	0.058931
		4	-0.0188054	0.0194741
		3	-0.0297896	0.137018
		2	-0.0634082	-0.176739
		1	0.189822	0.410416
		6	-0.0212706	-0.0865486
		5	-0.0336947	-0.157882
		4	0.0792807	0.243095
		3	0.119095	0.0672428
		2	-0.0214621	-0.133403
		1	0.380791	0.877881
		3	-0.0289256	-0.210532
		2	-0.0284064	-0.192611
		6	-0.0332671	-0.230192
		5	-0.03267	-0.210597
		3	-0.0264312	0.00876594
		8	0.107453	-0.0526301
		7	0.111083	-0.073804
		5	-0.023765	0.604172
		2	0.085837	-0.0879616
		9	-0.0303125	-0.204229
		8	-0.0297684	-0.186844
		6	-0.0240837	0.656383
		3	0.127203	0.0440915
		1	0.484637	0.61852
		10	-0.024987	-0.203428
		9	0.0102111	-0.204229
		7	-0.0198526	0.598103
		4	0.0587715	0.0299225
		2	0.105142	0.335698
		1	0.246341	0.408608
		1	0.309502	0.583782
		3	-0.0472934	0.00219237
		2	0.0499651	0.256485
		4	-0.0399178	0.0265647
		3	-0.0402432	0.237801
		1	0.387449	0.824167
		5	0.088051	0.0440898
		4	0.0488921	0.286105
		2	0.219412	0.903192
		1	0.366149	0.855062
		13	-0.04685	-0.230215
		12	-0.0438854	-0.21135
		10	0.00704085	-0.0808656
		9	0.0542358	-0.0053586
		8	-0.00854063	-0.0590686
		14	-0.033354	-0.255412
		13	-0.0312434	-0.177398
		11	-0.0298655	-0.164013
		10	-0.02713	-0.107192
		9	-0.024577	-0.143858
		1	0.247847	0.762482
		15	-0.0425734	-0.338045
		14	0.0355739	-0.23992
		12	-0.0381207	-0.218137
		11	-0.0346291	-0.142566
		10	-0.0313705	-0.191331
		2	-0.0377632	0.38753
		1	0.0100795	0.4604
		16	-0.0370852	-0.09761
		15	-0.0347385	0.186912
		13	-0.0332064	-0.17269
		12	-0.030165	-0.112863
		11	-0.0273264	-0.151468
		3	0.0456998	0.189997
		2	-0.023419	0.229579
		1	-0.0298924	0.244978
		1	0.126819	0.732747
		2	0.160561	0.615689
		1	0.483257	0.756573
		3	0.257366	0.661733
		2	0.378539	0.831884
		1	0.701977	0.956432
		4	0.174335	0.663741
		3	0.448447	0.895262
		2	0.518652	0.901334
		1	0.558115	0.943443
		5	0.162674	0.491497
		4	0.200706	0.583042
		3	0.404794	0.932914
		2	0.402748	0.818375
		1	0.219055	0.764044
		6	0.0569328	0.154915
		5	0.0144323	0.0715668
		4	0.195577	0.524277
		3	0.132357	0.32187
		2	0.0509498	0.225728
		1	0.370949	0.717452
		12	0.309313	0.692613
		11	0.394281	0.953533
		10	0.427586	0.772527
		9	0.424812	0.849911
		8	0.432247	0.902621
		7	0.0882119	0.618049
		6	0.0632196	0.0767788
		1	0.117563	0.00681259
		6	-0.0230006	0.515008
		5	-0.0245376	-0.116742
		7	0.0777168	0.129137
		6	-0.0391625	-0.24178
		1	0.0287698	0.262218
		8	-0.0411154	-0.232859
		7	-0.0438629	-0.197645
		2	-0.0447905	-0.211678
		1	0.474278	0.796197
		9	-0.0406903	-0.245868
		8	-0.0434094	-0.182738
		3	-0.0443274	-0.225674
		2	0.380649	0.743989
		1	0.643662	0.974625
		10	-0.0284654	-0.165806
		9	-0.0303676	-0.12934
		4	-0.0310098	-0.181512
		3	0.26323	0.746689
		2	0.437306	0.840296
		1	0.305234	0.815374
		11	-0.0245993	-0.159182
		10	0.0416592	-0.113948
		5	-0.0267981	-0.0966548
		4	0.24464	0.66405
		3	0.308186	0.729839
		2	0.240807	0.710361
		1	0.196302	0.719756
		13	-0.0255982	-0.180156
		12	-0.0273088	-0.141678
		7	-0.0278863	-0.165359
		6	0.196897	0.756972
		5	0.30458	0.833072
		4	0.285336	0.810034
		3	0.204515	0.865734
		2	0.172365	0.765419
		14	0.0936042	-0.0470959
		13	-0.0197722	-0.187621
		8	-0.0201904	0.053298
		7	0.0130233	0.703368
		6	0.0170738	0.689041
		5	0.0608969	0.616698
		4	0.120824	0.570251
		3	-0.0215937	0.539812
		1	0.282184	0.711287
		15	0.08517	0.208068
		14	-0.0441207	-0.147247
		9	-0.0449896	-0.0691581
		8	0.0196226	-0.137048
		7	-0.0246487	-0.132671
		6	-0.0681716	-0.146062
		5	-0.0557583	-0.141654
		4	-0.0481854	-0.0811892
		2	-0.0501421	-0.110557
		1	-0.036304	-0.138409
		16	0.134943	0.198749
		15	-0.059844	-0.15736
		10	-0.0202296	-0.0810261
		9	-0.0625596	-0.200773
		8	-0.101825	-0.189144
		7	-0.108109	-0.196926
		6	-0.075629	-0.158389
		5	-0.0653572	-0.149319
		3	-0.0680113	-0.144294
		2	-0.0481135	-0.190014
		1	0.695505	0.938997
		17	0.0147988	0.138311
		16	-0.0472812	-0.13791
		11	-0.011676	-0.104974
		10	-0.0703876	-0.187005
		9	-0.0831021	-0.16841
		8	-0.0854141	-0.172586
		7	-0.0597525	-0.138812
		6	-0.0516371	-0.136935
		4	-0.053734	-0.126459
		3	-0.0389046	-0.167467
		2	0.642751	0.935411
		1	0.75049	0.966358
		18	-0.020347	-0.182414
		17	-0.0217066	-0.143454
		12	-0.0221657	-0.167431
		11	0.00467225	0.329599
		10	0.0964265	0.537502
		9	0.164509	0.559493
		8	0.0281518	0.424594
		7	0.053263	0.308488
		5	0.141732	0.246442
		4	0.0371613	0.28259
		3	-0.0398559	-0.136713
		2	-0.0540593	-0.146103
		1	-0.0427109	-0.128044
		19	-0.0314198	-0.220356
		18	-0.0335194	-0.173292
		13	-0.0342282	-0.202257
		12	0.101498	0.423662
		11	0.295029	0.694226
		10	0.187195	0.71528
		9	0.228809	0.500564
		8	0.161604	0.45556
		6	0.248136	0.397343
		5	0.315104	0.466658
		4	-0.0615454	-0.155392
		3	-0.0834783	-0.176492
		2	-0.0659541	-0.154677
		1	0.432854	0.908512
		22	-0.0282383	-0.106267
		21	0.0579392	0.723858
		16	0.00222263	-0.0672295
		15	-0.0490974	-0.174707
		14	-0.0549902	-0.143597
		13	-0.00484174	-0.121257
		12	-0.0380714	-0.11299
		11	-0.0267237	-0.00718115
		9	-0.0342366	-0.102935
		8	-0.0247881	-0.136314
		7	-0.0553134	-0.0659125
		6	-0.0750255	-0.0675713
		5	-0.0592758	-0.0661215
		4	-0.0272133	-0.104225
		3	-0.0420227	-0.125903
		23	-0.0257777	-0.109724
		22	0.137799	0.698608
		17	0.0207876	-0.0539956
		16	-0.0448191	-0.135029
		15	-0.0501985	-0.110381
		14	-0.0496795	-0.102208
		13	-0.0347539	-0.0868537
		12	-0.0137608	-0.0602752
		10	-0.0312533	-0.0791247
		9	-0.0226281	-0.104783
		8	-0.0504936	-0.0822346
		7	-0.068488	-0.0878827
		6	-0.0541106	-0.0770203
		5	-0.024842	-0.0801162
		4	-0.0383609	-0.0967804
		1	0.424776	0.858966
		24	-0.0213727	-0.273983
		23	0.219894	0.360568
		18	-0.0232831	-0.0829127
		17	-0.0371603	-0.23262
		16	-0.0416204	-0.170682
		15	0.0100954	-0.176292
		14	-0.028815	-0.165775
		13	0.0574286	-0.140202
		11	-0.0259127	-0.189181
		10	-0.0187614	-0.0499304
		9	-0.041865	-0.205341
		8	-0.0567845	-0.219445
		7	-0.044864	-0.192321
		6	0.104917	0.148352
		5	-0.0311318	0.112898
		2	0.14102	0.497113
		1	0.223794	0.567055
		31	0.00636681	-0.144226
		30	-0.0215325	0.250999
		25	-0.0219879	-0.208317
		24	-0.0348904	-0.111668
		23	0.0152363	0.0379998
		22	-0.0388988	0.0770381
		21	0.0473019	0.0659509
		20	-0.0235162	0.0104426
		18	-0.0244712	-0.082441
		17	0.072015	-0.0699523
		16	-0.0395362	-0.170097
		15	-0.0536257	-0.18178
		14	-0.0423683	-0.159312
		13	-0.0194511	0.132417
		12	0.0694844	0.163633
		9	0.119687	0.244829
		8	0.0247111	0.130151
		7	-0.0204317	-0.0135319
		33	-0.0203069	-0.0298249
		32	-0.0216639	0.411722
		27	-0.022122	-0.157682
		26	-0.0353072	-0.211412
		25	-0.0395449	-0.172821
		24	-0.0231706	-0.164104
		23	-0.0273781	-0.0469322
		22	-0.0236597	-0.119639
		20	-0.0246204	-0.123883
		19	-0.0178258	-0.164055
		18	-0.0397773	-0.128753
		17	-0.0539528	-0.137595
		16	-0.0426267	-0.120589
		15	-0.0195698	-0.125436
		14	-0.0302196	-0.151526
		11	0.115518	0.227353
		10	0.0495842	0.200995
		9	-0.0205563	-0.000868794
		2	0.147784	0.594148
		36	-0.00166547	-0.00241073
		35	-0.0262786	-0.00734954
		30	-0.0268343	-0.116718
		29	-0.0382474	-0.219073
		28	-0.0286955	-0.198644
		27	-0.0474726	-0.208973
		26	-0.03321	-0.154162
		25	-0.0286995	-0.211095
		23	-0.029865	-0.156321
		22	0.0168774	-0.130265
		21	-0.0482505	-0.162465
		20	-0.0654455	-0.173623
		19	-0.0517069	-0.152163
		18	-0.0234795	-0.111239
		17	0.0160837	-0.0398357
		14	-0.0329451	-0.123857
		13	-0.0300743	-0.0952075
		12	-0.0249351	0.434054
		5	-0.023548	-0.0584021
		3	-0.0236916	0.0874518
		37	-0.0307394	0.073731
		36	-0.0327936	0.0743147
		31	-0.0230905	-0.184057
		30	-0.0363475	-0.247906
		29	-0.0303557	-0.190056
		28	-0.0586103	-0.197815
		27	-0.0414435	-0.144941
		26	-0.0358147	-0.207377
		24	-0.0372691	-0.155988
		23	-0.0269837	-0.147065
		22	-0.0602127	-0.162119
		21	-0.0816708	-0.173254
		20	-0.064526	-0.15184
		19	0.0302666	-0.0421049
		18	0.00706841	-0.0214258
		15	-0.0411128	-0.123594
		14	-0.0375303	-0.0950049
		13	-0.031117	0.370209
		6	-0.029386	-0.0195043
		4	-0.0295653	0.169725
		1	0.524946	0.89247
		39	-0.0267386	-0.19524
		38	-0.0105625	-0.0182546
		33	-0.0291287	-0.181482
		32	-0.0464899	-0.00190788
		31	-0.0506634	0.0470009
		30	0.0336808	0.0299382
		29	0.0262247	0.202795
		28	-0.0311533	0.0432152
		26	0.10358	0.133011
		25	0.106693	0.0196383
		24	-0.0523759	-0.144937
		23	-0.0710411	-0.165774
		22	-0.0561278	-0.145284
		21	0.0172546	-0.0771392
		20	-0.0363139	-0.0771255
		17	-0.0357618	-0.118258
		16	-0.0326456	-0.0909033
		15	-0.027067	-0.226987
		8	0.0935518	0.470671
		6	0.0972566	0.739865
		3	-0.0311954	-0.0405299
		2	-0.0277765	-0.0165649
		41	-0.0223133	0.00871522
		40	-0.0238044	0.0191714
		35	-0.0243078	0.0153806
		34	-0.0387957	-0.118771
		33	-0.0434521	-0.22447
		32	-0.0430028	-0.229598
		31	-0.0300832	-0.168871
		30	-0.0259973	-0.230035
		28	-0.0270531	-0.170346
		27	-0.019587	-0.0938947
		26	-0.0437075	-0.177042
		25	-0.0592836	-0.189201
		24	-0.0468385	-0.165816
		23	-0.00429852	-0.139369
		22	-0.0332054	-0.113159
		19	-0.0298431	-0.13497
		18	-0.0272427	-0.10375
		17	-0.0225874	0.180438
		10	-0.0213309	0.128347
		8	0.0833412	0.426165
		5	-0.0260325	0.528433
		4	0.0613069	0.462708
		2	0.0972807	0.379252
		42	0.0478458	-0.0923384
		41	0.079227	0.0109973
		36	0.0607321	-0.127694
		35	-0.0556484	-0.281048
		34	-0.0600843	-0.190252
		33	-0.061683	-0.182294
		32	0.00913667	-0.171724
		31	-0.0372905	-0.262873
		29	-0.0388048	-0.175766
		28	-0.0280956	-0.241794
		27	0.022093	0.143753
		26	0.115709	0.273794
		25	0.0542717	0.289356
		24	-0.0308443	-0.212937
		23	-0.0476297	-0.248785
		20	-0.0428069	-0.166628
		19	-0.0390768	-0.128084
		18	-0.0323992	-0.319829
		11	-0.0305969	0.0882143
		9	-0.0234617	0.410404
		6	0.0116771	-0.0217265
		5	0.0607156	0.0694742
		3	0.204142	0.307853
		1	0.0681568	0.142075
		2	-0.0277058	-0.168582
		4	-0.0243912	-0.157367
		2	-0.0444608	0.172404
		5	-0.0341786	-0.117477
		3	0.0452658	0.266453
		1	0.343249	0.762511
		7	-0.0256358	-0.0788525
		5	0.169293	0.0472599
		3	-0.0411391	-0.0600002
		2	-0.0236116	-0.0952166
		10	0.0687542	0.844016
		8	-0.0290966	-0.160326
		6	-0.0250683	-0.219299
		5	-0.0357889	-0.221703
		3	-0.0269228	0.0852214
		3	-0.0110517	-0.196204
		4	0.0549396	-0.0283476
		1	0.417339	0.741363
		5	-0.0076164	0.100235
		2	0.116037	0.118919
		1	-0.00592792	0.154303
		11	0.0645542	0.250566
		8	0.0405531	0.0837987
		7	0.0632733	0.150446
		6	0.036522	0.0155163
		12	-0.0113787	0.470015
		9	-0.0104004	-0.109139
		8	0.08157	0.0839345
		7	-0.00716761	0.0736919
		1	0.26075	0.380045
		23	0.0687469	-0.111031
		20	-0.00896078	-0.168647
		19	-0.00763027	-0.128301
		18	0.0308413	0.0767793
		12	0.00351631	-0.173169
		11	-0.00922598	-0.195648
		25	-0.0109447	-0.0820535
		22	-0.0100037	0.114817
		21	0.0490536	-0.00838988
		20	-0.00689419	-0.0657729
		14	0.0286136	0.0340504
		13	0.0151236	-0.241121
		2	-0.00887403	-0.0277408
		1	0.424266	0.481575
		3	-0.0283035	0.0250181
		2	0.126512	0.591514
		4	-0.00899338	-0.04275
		3	0.126243	0.487703
		1	0.408492	0.90566
		5	-0.00213547	-0.0130496
		4	0.071872	0.507377
		2	0.49488	0.909672
		1	0.653262	0.992104
		6	-0.0223991	0.0341277
		5	0.0136418	0.554021
		3	0.313664	0.838339
		2	0.153354	0.817037
		1	0.32957	0.835325
		7	-0.0241007	0.0146973
		6	0.130344	0.548041
		4	0.584909	0.922753
		3	0.445395	0.939024
		2	0.564555	0.936303
		1	0.364701	0.756517
		8	0.112279	0.112856
		7	0.0795079	0.466964
		5	0.264341	0.710477
		4	0.0298672	0.744334
		3	0.18876	0.742952
		2	0.245112	0.657425
		1	0.389609	0.783651
		9	0.0496622	-0.0599079
		8	0.00387301	-0.0876237
		6	0.0219163	0.0274187
		5	0.219961	0.311084
		4	0.159168	0.309734
		3	0.0544108	0.178452
		2	0.107302	0.197152
		1	0.0959625	0.398343
		11	0.134455	0.181859
		10	0.124	-0.0425782
		8	-0.0234478	-0.0994658
		7	-0.0195509	-0.150217
		6	-0.0290328	-0.148306
		5	-0.0185564	-0.127225
		4	-0.0254	-0.141113
		3	-0.0174081	-0.082624
		2	0.0295491	0.130549
		16	0.0884917	0.094842
		15	0.105507	0.0740539
		13	-0.02549	-0.108637
		12	-0.026692	-0.130667
		11	-0.0315613	-0.137257
		10	-0.0201725	-0.138763
		9	-0.0276122	-0.131888
		8	-0.0189242	-0.101161
		7	-0.0194042	-0.110457
		5	0.191667	0.419988
		17	-0.019784	0.0681538
		16	-0.0178796	-0.108969
		14	-0.0228514	-0.12508
		13	-0.00195091	-0.107729
		12	-0.00709192	-0.0865753
		11	-0.0180844	0.146265
		10	0.00315912	-0.099561
		9	-0.0169653	0.0194956
		8	0.0672066	0.252139
		6	-0.0163899	-0.053696
		1	-0.0178174	-0.135587
		20	-0.022765	0.0292369
		19	-0.0205737	-0.0341371
		17	-0.0262946	-0.14649
		16	-0.0275346	-0.16711
		15	-0.0269128	-0.171855
		14	-0.0067949	-0.150523
		13	-0.0284838	-0.168561
		12	-0.0195216	-0.179965
		11	0.000951976	-0.0057816
		9	0.0392308	0.263576
		4	0.060837	0.281933
		3	-0.00110761	0.0885897
		21	-0.019679	0.253955
		20	-0.0177848	0.109507
		18	-0.0227302	-0.0756444
		17	-0.0238021	-0.06969
		16	-0.0232311	-0.0646816
		15	0.00685376	-0.0248753
		14	-0.0143685	-0.0564501
		13	-0.0168753	-0.0207738
		12	0.0166447	0.281955
		10	-0.016303	0.168533
		5	-0.0177229	-0.104357
		4	0.0388593	0.16888
		1	0.241781	0.481972
		34	-0.0230409	0.0352439
		33	-0.0208231	-0.0579222
		31	-0.0266134	-0.147563
		30	-0.0278683	-0.167242
		29	-0.0329523	-0.169195
		28	0.0318895	-0.0320849
		27	-0.028829	-0.157002
		26	-0.0197582	0.0367351
		25	-0.0202594	-0.144592
		23	-0.0190881	-0.115234
		18	-0.0207505	-0.0358362
		17	0.306264	0.298085
		14	0.0401066	-0.101267
		13	-0.0185039	-0.136606
		1	0.126941	0.260014
		2	0.0191261	0.23494
		1	0.423215	0.9306
		9	-0.0320992	-0.159914
		8	-0.0392255	-0.103201
		7	0.0017128	-0.0996112
		1	0.12803	0.280032
		2	0.0767943	0.174688
		1	0.473418	0.93705
		3	0.0711977	0.153074
		2	0.33954	0.857306
		1	0.541006	0.931163
		6	-0.0242962	-0.171232
		5	-0.0295772	-0.13052
		4	-0.0324983	-0.102761
		3	-0.0274685	-0.108419
		13	-0.0330787	0.159893
		12	-0.0230416	-0.147867
		11	-0.0281621	-0.11797
		10	-0.0373977	-0.128827
		7	-0.0227625	-0.0901106
		19	0.0629003	0.0519176
		18	0.167427	0.865529
		17	0.426945	0.88358
		16	0.290014	0.822937
		13	-0.0199975	-0.093653
		6	-0.0272262	-0.111282
		21	-0.0344074	0.0825557
		20	-0.0163074	-0.10692
		19	-0.046023	-0.185657
		18	-0.0389	-0.187569
		15	-0.0236768	-0.137011
		8	-0.0322355	-0.149804
		2	0.0298046	-0.11456
		26	-0.0195767	-0.152909
		25	0.0255983	-0.0458419
		24	-0.0286661	-0.154586
		23	-0.0242294	-0.104394
		20	0.0176131	0.459196
		13	-0.0200783	-0.135555
		7	-0.0176394	-0.140884
		5	-0.0119099	-0.0159672
		27	-0.00301878	-0.0605864
		26	-0.034566	-0.208085
		25	-0.0221504	-0.159607
		24	-0.0321016	-0.133326
		21	-0.019539	0.064419
		14	-0.0266018	-0.0232833
		8	-0.0233705	-0.150949
		6	-0.0106022	-0.0696504
		1	0.0375457	0.13455
		28	0.0163492	-0.0537574
		27	-0.0343371	-0.208957
		26	-0.0172095	-0.142689
		25	-0.031889	-0.15772
		22	0.017862	0.0358379
		15	-0.00520109	-0.101698
		9	-0.0232157	-0.123242
		7	-0.0274872	-0.155512
		2	-0.0171208	0.0756037
		1	0.0250368	0.434617
		30	-0.0275179	-0.169352
		29	0.0578398	0.178123
		28	0.0264741	0.22244
		27	0.00922576	0.288565
		24	-0.018936	-0.134721
		17	0.044593	-0.00766594
		11	-0.0226492	0.355492
		9	-0.0268164	-0.0164348
		4	-0.016703	-0.202664
		3	0.0134325	-0.119057
		2	-0.0203069	-0.179471
		33	0.0381671	-0.0449902
		32	-0.0293405	-0.179631
		31	-0.0322382	-0.19342
		30	-0.0272486	-0.204068
		27	0.00974472	0.0111825
		20	-0.0225803	-0.128317
		14	-0.0198375	-0.153674
		12	0.056237	0.13094
		7	0.0714655	0.129236
		6	-0.0193826	0.0660952
		5	-0.0141346	0.00540277
		3	-0.0153368	-0.16976
		5	-0.0350106	-0.0885958
		6	-0.0468629	-0.0860842
		1	0.441229	0.976756
		32	-0.0254546	0.181797
		27	-0.0273737	-0.147596
		26	-0.0369663	-0.150137
		3	0.403498	0.742116
		4	0.255549	0.691285
		1	0.584199	0.723321
		6	0.160548	0.343766
		3	0.0672467	0.110164
		2	-0.0241345	-0.0520014
		7	0.0255849	0.359288
		4	-0.00683618	0.12992
		3	-0.03367	-0.12144
		1	0.462779	0.961647
		1	0.724818	0.961388
		2	0.703214	0.967575
		1	0.678469	0.955577
		5	-0.0334035	-0.154808
		4	-0.0511233	-0.151952
		3	-0.0306404	-0.145622
		6	-0.0327687	-0.112444
		5	-0.0501518	-0.11037
		4	-0.0300581	-0.105772
		1	0.65316	0.950148
		8	-0.0257245	-0.143493
		7	-0.0393707	-0.140846
		6	-0.0235966	-0.134979
		3	-0.0291965	-0.00936073
		2	-0.0317813	-0.109105
		9	-0.0314391	-0.139623
		8	-0.0481168	-0.137047
		7	-0.0288385	-0.131338
		4	-0.00683883	0.0184551
		3	-0.0388415	-0.115588
		1	0.547574	0.89587
		1	0.201182	0.267412
		2	-0.0377344	-0.126971
		1	0.556834	0.884502
		3	0.0903573	0.142031
		2	0.11717	0.168493
		1	0.21395	0.2503
		4	0.0976024	0.178729
		3	-0.0554871	-0.164323
		2	-0.0151619	-0.122238
		1	0.735466	0.89591
		1	-0.0183276	-0.0924856
		10	-0.0172939	-0.0745202
		9	-0.0152757	-0.0623006
		1	0.426263	0.767502
		2	0.172751	0.684085
		1	0.38881	0.902507
		3	0.127261	0.678049
		2	0.349971	0.855589
		1	0.640799	0.95106
		4	0.103535	0.673109
		3	0.299949	0.877617
		2	0.535266	0.966281
		1	0.706277	0.98651
		8	0.386892	0.897076
		7	0.200838	0.540923
		6	0.0600896	0.460419
		5	0.0220259	0.488777
		4	0.0242473	0.462227
		9	0.479909	0.906197
		8	0.237121	0.576883
		7	0.102219	0.468484
		6	0.058489	0.467145
		5	0.0628659	0.461748
		1	0.457306	0.921916
		10	0.536016	0.917619
		9	0.249372	0.594247
		8	0.145327	0.510498
		7	0.0962117	0.512036
		6	0.0741793	0.497982
		2	0.445342	0.930955
		1	0.738811	0.964901
		11	0.494982	0.916327
		10	0.255016	0.584242
		9	0.135227	0.519329
		8	0.0782788	0.518096
		7	0.0722502	0.510034
		3	0.434207	0.919098
		2	0.64679	0.960059
		1	0.694293	0.983629
		12	0.140083	0.360282
		11	0.00553282	0.48418
		10	-0.00611566	0.515081
		9	-0.00337853	0.588384
		8	0.0371959	0.580493
		4	0.0942125	0.284745
		3	0.126429	0.224165
		2	0.136944	0.273418
		1	0.157972	0.268719
		13	0.0137284	-0.0225151
		12	0.0161027	-0.13087
		11	-0.0241378	-0.150602
		10	-0.00460852	-0.027599
		9	0.0167172	-0.0601551
		5	0.0164563	0.0836799
		4	0.030369	0.0678076
		3	0.0389175	0.0542336
		2	0.0232143	0.023842
		1	0.397007	0.501629
		14	-0.0190317	0.29561
		13	-0.0226479	0.0934961
		12	-0.020987	0.17585
		11	-0.0187942	0.269626
		10	-0.0197627	0.211997
		6	-0.0178684	0.429414
		5	0.0151479	0.395979
		4	-0.00422693	0.421096
		3	0.00120416	0.398166
		2	0.0372961	0.18422
		1	0.136909	0.394094
		15	-0.00861355	-0.00301951
		14	-0.0217	-0.155863
		13	0.00107413	-0.0955223
		12	-0.046486	-0.0787552
		11	-0.0472266	-0.110718
		7	0.00744696	0.148947
		6	0.0400734	0.164423
		5	0.0524962	0.203955
		4	0.0261068	0.183937
		3	-0.00952663	0.0784917
		2	0.0636414	0.483878
		1	0.158011	0.768967
		16	-0.00776427	-0.0305875
		15	-0.0189282	-0.179079
		14	0.0116748	-0.123173
		13	-0.031334	-0.113038
		12	-0.0309188	-0.138147
		8	0.0127689	0.125434
		7	0.0218889	0.140911
		6	0.0377493	0.183423
		5	0.027825	0.158575
		4	-0.0213048	0.0891642
		3	0.0264983	0.51585
		2	0.0967466	0.73196
		1	0.708287	0.982612
		17	-0.0156079	-0.116475
		16	-0.037623	-0.213164
		15	0.0203842	-0.122399
		14	-0.0221947	-0.100399
		13	-0.0227493	-0.133722
		9	-0.0142162	0.0221097
		8	0.0139618	0.0274967
		7	0.0361545	0.0513196
		6	0.0136121	0.0314406
		5	-0.018718	0.032272
		4	0.0137849	0.435036
		3	0.0967989	0.762593
		2	0.53983	0.960363
		1	0.571733	0.939607
		18	-0.00805037	-0.145758
		17	-0.0118181	-0.244363
		16	-0.0434498	-0.18646
		15	-0.0392458	-0.157044
		14	-0.0410244	-0.194018
		10	0.00889577	0.0150529
		9	0.0158538	0.00405716
		8	0.0193783	0.0445655
		7	-0.0149451	0.0166948
		6	-0.0241261	0.102356
		5	0.0709105	0.523028
		4	0.0365222	0.672494
		3	0.349829	0.952695
		2	0.422681	0.959727
		1	0.471198	0.934676
		19	0.0158943	-0.050467
		18	0.000793772	-0.206291
		17	-0.0304808	-0.155456
		16	-0.0359552	-0.147602
		15	-0.0371058	-0.179781
		11	0.0100307	0.114203
		10	0.081486	0.123934
		9	0.0783056	0.171161
		8	0.0529554	0.146438
		7	-0.00817996	0.0655748
		6	0.0816733	0.486973
		5	0.0429069	0.709402
		4	0.375428	0.978537
		3	0.426197	0.98599
		2	0.436511	0.931021
		1	0.647695	0.97621
		20	0.0132377	-0.11251
		19	-0.000663326	-0.245926
		18	-0.0425718	-0.182153
		17	-0.0396769	-0.161723
		16	-0.0364482	-0.193939
		12	0.0026918	0.0488732
		11	0.0523616	0.0541261
		10	0.0431205	0.0891915
		9	0.0305233	0.0711485
		8	0.00121978	0.0746843
		7	0.106038	0.518371
		6	0.0837682	0.708758
		5	0.355584	0.966069
		4	0.408881	0.971727
		3	0.459983	0.940875
		2	0.651618	0.972748
		1	0.735624	0.982115
		21	0.00983757	-0.188986
		20	0.0303729	-0.227843
		19	0.00235009	-0.150745
		18	6.67755e-05	-0.140907
		17	-0.00953386	-0.184316
		13	0.0044986	-0.0541803
		12	0.0282517	-0.0735571
		11	0.0304232	-0.0423611
		10	0.0254661	-0.0588867
		9	-0.0286741	-0.0122135
		8	0.017131	0.386168
		7	0.0569837	0.662449
		6	0.246399	0.907915
		5	0.286017	0.893777
		4	0.380496	0.919735
		3	0.403375	0.945117
		2	0.424312	0.914969
		1	0.446469	0.916282
		22	-0.0255578	-0.32929
		21	0.00797401	-0.240039
		20	-0.000744445	-0.287588
		19	-0.0215933	-0.267718
		18	-0.0227061	-0.276724
		14	-0.0205297	-0.325104
		13	0.00540951	-0.345065
		12	-0.0172979	-0.364278
		11	0.000853661	-0.370939
		10	-0.0157261	-0.304548
		9	-0.0197848	-0.0591621
		8	0.00801528	0.0339933
		7	-0.00690173	0.00573192
		6	0.00701197	0.00282147
		5	0.0309539	0.114388
		4	0.0252099	0.0597444
		3	0.0746741	0.00991222
		2	0.0805027	0.0797172
		1	0.121146	0.149017
		24	-0.00755975	-0.053736
		23	-0.0193753	-0.027521
		22	-0.0197001	-0.0277471
		21	-0.0202117	-0.023339
		20	-0.014333	-0.0261263
		16	-0.00918307	-0.0933519
		15	-0.0244151	-0.138103
		14	-0.0164373	-0.143063
		13	-0.0284804	-0.146532
		12	-0.0178327	-0.191081
		11	0.000110702	-0.273996
		10	0.00446581	-0.105288
		9	-0.0249401	-0.178231
		8	-0.00778571	-0.185597
		7	-0.0104786	-0.106369
		6	-0.000340822	-0.127082
		5	0.000101005	-0.177228
		4	0.000900689	-0.167505
		3	0.0245206	-0.0826831
		2	0.162382	0.235735
		25	-0.0278038	-0.255569
		24	-0.0203682	-0.238769
		23	-0.0259629	-0.12721
		22	-0.0232502	-0.132809
		21	-0.0244483	-0.159614
		17	-0.022105	-0.184753
		16	-0.025952	-0.16799
		15	-0.0246983	-0.146304
		14	-0.0189293	-0.159171
		13	-0.0193955	-0.0919523
		12	0.0574591	0.28371
		11	0.00222524	0.596074
		10	0.13205	0.812183
		9	0.146426	0.786071
		8	0.155183	0.892097
		7	0.25835	0.826352
		6	0.224043	0.792046
		5	0.210564	0.819572
		4	0.160152	0.848179
		3	0.0945161	0.209995
		1	0.23167	0.109969
		26	-0.00185421	-0.30311
		25	0.0189858	-0.260018
		24	0.00646284	-0.225568
		23	-0.0225086	-0.249858
		22	-0.0236685	-0.271703
		18	-0.0213999	-0.216785
		17	-0.0283927	-0.198031
		16	-0.0302438	-0.164822
		15	-0.0121485	-0.187768
		14	0.0159513	-0.244675
		13	0.0826563	0.157659
		12	0.019644	0.376985
		11	0.0470735	0.612784
		10	0.0607717	0.594944
		9	0.0429777	0.678731
		8	0.0755936	0.626768
		7	0.0844746	0.608238
		6	0.0649271	0.612269
		5	0.0543549	0.645671
		4	0.139208	0.223993
		2	0.189242	0.221047
		1	0.455427	0.812403
		27	-0.0305943	-0.211209
		26	0.00516007	-0.111888
		25	0.0247286	-0.0272035
		24	-0.0224892	-0.0693902
		23	-0.023648	-0.0874053
		19	-0.00439007	-0.176707
		18	-0.0231582	-0.161355
		17	-0.0295342	-0.140628
		16	-0.0317342	-0.161049
		15	0.00983862	-0.189048
		14	0.0628777	0.0986323
		13	-0.0179158	0.222824
		12	0.0244724	0.426918
		11	0.0538481	0.396852
		10	0.0306656	0.477183
		9	0.0648718	0.440034
		8	0.0843161	0.417971
		7	0.0596496	0.433031
		6	0.078698	0.469393
		5	0.0168974	-0.0197312
		3	0.0445933	0.0726193
		2	0.231876	0.633296
		1	0.345462	0.736214
		36	-0.0262548	-0.104629
		35	-0.00467689	0.0494646
		34	0.0338649	0.0133674
		33	0.0226036	-0.102255
		32	0.0161619	-0.0861168
		28	-0.0185026	-0.151566
		27	0.000743119	-0.0812553
		26	-0.0122541	-0.0575809
		25	-0.0155214	-0.0433431
		24	0.00783226	-0.134571
		23	-0.00208409	-0.153943
		22	0.00283755	-0.00574467
		21	0.0442826	0.0586364
		20	0.0152421	0.0720066
		19	0.00729221	0.0493165
		18	0.0504746	0.0175994
		17	0.0126128	0.0646718
		16	0.0489271	0.0516781
		15	0.0175252	0.0824388
		14	0.0721893	-0.0920331
		12	0.0264718	-0.172978
		11	-0.0191795	0.0899425
		10	0.0433468	0.14386
		9	0.0605652	0.0414225
		37	0.0422665	0.469726
		36	0.0783518	0.33346
		35	-0.00183631	0.252363
		34	0.022861	0.272313
		33	0.0576443	0.28366
		29	0.0539698	0.500246
		28	0.0573821	0.471304
		27	0.0675646	0.437773
		26	0.0606347	0.451
		25	-0.0157339	0.0546374
		24	-0.0172813	0.0327975
		23	-0.0150255	0.133788
		22	0.025681	-0.0289467
		21	-0.00579348	-0.0232693
		20	0.0421515	-0.0942403
		19	0.0295195	-0.0606598
		18	0.0367141	-0.0213602
		17	0.0373513	-0.0299925
		16	0.0257502	-0.0777911
		15	-0.0148739	-0.176093
		13	-0.0170903	-0.0612642
		12	-0.018588	-0.182875
		11	-0.017995	-0.148967
		10	-0.0179795	-0.0332275
		1	0.0283411	-0.158555
		38	0.0455461	0.494608
		37	0.0209228	0.225178
		36	0.0241426	0.245813
		35	0.0219064	0.303391
		34	0.0167713	0.315327
		30	0.0422651	0.485256
		29	0.0814603	0.492548
		28	0.109024	0.474045
		27	0.0763699	0.503287
		26	0.00716681	-0.0349389
		25	-0.0184281	-0.0642092
		24	-0.0160226	0.224978
		23	-0.0307462	0.00107927
		22	-0.00990754	-0.00559025
		21	-0.00177697	-0.0283502
		20	-0.0131902	-0.0811515
		19	-0.00817925	-0.0396387
		18	-0.0129935	-0.0341928
		17	-0.00788115	-0.124366
		16	-0.000506655	-0.141164
		14	-0.0182245	0.256719
		13	-0.0130653	-0.0222157
		12	0.01786	0.00412839
		11	-0.0191727	-0.0116212
		2	-0.0165913	-0.141855
		1	0.0133134	0.501552
		40	-0.0345321	-0.225368
		39	-0.0181411	-0.0367628
		38	-0.0115855	-0.0641561
		37	-0.013897	-0.0948068
		36	0.000799639	-0.0983358
		32	-0.0152174	-0.273254
		31	-0.0219661	-0.305934
		30	-0.0285075	-0.320965
		29	-0.0320124	-0.31346
		28	-0.026599	-0.244969
		27	-0.0277847	-0.37185
		26	0.0187603	-0.257761
		25	-0.0370294	-0.404325
		24	-0.0463078	-0.411197
		23	-0.00454398	-0.29961
		22	-0.0456143	-0.384937
		21	-0.023269	-0.406272
		20	-0.0454613	-0.37962
		19	-0.0394306	-0.260625
		18	0.00744562	0.248326
		16	-0.00826813	-0.000521479
		15	-0.02276	-0.188834
		14	-0.0304216	-0.126986
		13	-0.0150831	-0.168424
		4	0.00977967	0.266963
		3	6.32694e-05	-0.278215
		2	0.0693122	-0.300657
		41	-0.0418862	-0.166638
[truncated: 10,898 more rows]

## Sheet: Figure 4 g,h
Figure 4g,h
		Place ROIs
	Percentage ROIs active	0
		50
		0
		0
		50
		50
		50
		0
		50
		50
		50
		0
		50
		0
		0
		50
		50
		50
		50
		50
		50
		50
		0
		0
		50
		50
		0
		16.6667
		33.3333
		33.3333
		16.6667
		16.6667
		16.6667
		16.6667
		0
		0
		16.6667
		50
		16.6667
		16.6667
		0
		0
		50
		33.3333
		16.6667
		50
		33.3333
		0
		0
		33.3333
		16.6667
		33.3333
		16.6667
		16.6667
		50
		33.3333
		16.6667
		16.6667
		50
		16.6667
		16.6667
		16.6667
		33.3333
		16.6667
		16.6667
		0
		50
		33.3333
		16.6667
		16.6667
		0
		50
		33.3333
		0
		50
		16.6667
		50
		0
		16.6667
		16.6667
		16.6667
		50
		50
		0
		33.3333
		16.6667
		16.6667
		50
		16.6667
		33.3333
		16.6667
		66.6667
		16.6667
		66.6667
		16.6667
		66.6667
		0
		33.3333
		16.6667
		66.6667
		16.6667
		16.6667
		16.6667
		66.6667
		16.6667
		33.3333
		16.6667
		16.6667
		33.3333
		33.3333
		16.6667
		16.6667
		16.6667
		16.6667
		50
		33.3333
		16.6667
		16.6667
		66.6667
		16.6667
		16.6667
		16.6667
		16.6667
		33.3333
		33.3333
		16.6667
		16.6667
		0
		40
		0
		10
		10
		20
		10
		0
		0
		0
		20
		0
		10
		30
		10
		0
		0
		40
		0
		10
		30
		10
		0
		0
		10
		10
		40
		0
		0
		10
		10
		0
		0
		10
		10
		10
		20
		0
		0
		10
		10
		10
		0
		10
		0
		0
		10
		30
		20
		0
		20
		20
		20
		0
		10
		10
		20
		20
		10
		10
		10
		0
		10
		20
		10
		0
		20
		30
		10
		0
		10
		30
		20
		20
		10
		10
		20
		0
		10
		20
		20
		20
		10
		30
		0
		10
		10
		10
		10
		10
		10
		20
		10
		50
		66.6667
		16.6667
		50
		16.6667
		16.6667
		50
		33.3333
		16.6667
		16.6667
		66.6667
		16.6667
		16.6667
		33.3333
		66.6667
		50
		66.6667
		16.6667
		16.6667
		33.3333
		33.3333
		50
		16.6667
		33.3333
		33.3333
		16.6667
		0
		16.6667
		16.6667
		33.3333
		0
		33.3333
		16.6667
		33.3333
		16.6667
		0
		16.6667
		16.6667
		16.6667
		0
		16.6667
		33.3333
		33.3333
		0
		16.6667
		16.6667
		16.6667
		16.6667
		16.6667
		0
		33.3333
		16.6667
		16.6667
		0
		16.6667
		33.3333
		16.6667
		16.6667
		33.3333
		16.6667
		33.3333
		0
		33.3333
		16.6667
		16.6667
		0
		0
		16.6667
		16.6667
		33.3333
		33.3333
		16.6667
		0
		0
		0
		33.3333
		16.6667
		16.6667
		16.6667
		16.6667
		16.6667
		0
		33.3333
		0
		33.3333
		16.6667
		16.6667
		16.6667
		16.6667
		16.6667
		33.3333
		16.6667
		16.6667
		16.6667
		33.3333
		16.6667
		16.6667
		33.3333
		0
		5.88235
		11.7647
		5.88235
		11.7647
		11.7647
		23.5294
		5.88235
		17.6471
		23.5294
		5.88235
		17.6471
		5.88235
		23.5294
		23.5294
		5.88235
		5.88235
		23.5294
		5.88235
		23.5294
		5.88235
		23.5294
		5.88235
		23.5294
		5.88235
		5.88235
		5.88235
		5.88235
		29.4118
		11.7647
		5.88235
		23.5294
		11.7647
		11.7647
		5.88235
		23.5294
		5.88235
		5.88235
		23.5294
		5.88235
		11.7647
		5.88235
		5.88235
		29.4118
		29.4118
		5.88235
		5.88235
		5.88235
		29.4118
		5.88235
		5.88235
		29.4118
		17.6471
		5.88235
		11.7647
		11.7647
		11.7647
		0
		11.7647
		11.7647
		5.88235
		11.7647
		11.7647
		11.7647
		11.7647
		0
		11.7647
		5.88235
		0
		11.7647
		5.88235
		5.88235
		5.88235
		11.7647
		0
		11.7647
		11.7647
		5.88235
		5.88235
		5.88235
		0
		11.7647
		5.88235
		5.88235
		5.88235
		0
		5.88235
		5.88235
		5.88235
		0
		0
		0
		0
		0
		0
		0
		0
		0
		0
		0
		0
		0
		0
		0
		0
		0
		0
		0
		0
		0
		0
		0
		0
		0
		0
		0
		0
		0
		0
		0
		0
		0
		0
		0
		0
		0
		0
		0
		0
		0
		0
		0
		0
		28.5714
		14.2857
		42.8571
		14.2857
		0
		42.8571
		14.2857
		14.2857
		0
		42.8571
		28.5714
		42.8571
		14.2857
		0
		28.5714
		28.5714
		28.5714
		42.8571
		42.8571
		42.8571
		14.2857
		42.8571
		28.5714
		14.2857
		42.8571
		14.2857
		57.1429
		14.2857
		14.2857
		14.2857
		42.8571
		28.5714
		14.2857
		57.1429
		0
		42.8571
		57.1429
		0
		57.1429
		14.2857
		0
		28.5714
		14.2857
		14.2857
		14.2857
		0
		28.5714
		14.2857
		42.8571
		14.2857
		28.5714
		42.8571
		14.2857
		14.2857
		0
		57.1429
		0
		28.5714
		14.2857
		28.5714
		42.8571
		28.5714
		57.1429
		66.6667
		33.3333
		16.6667
		16.6667
		33.3333
		16.6667
		50
		33.3333
		33.3333
		16.6667
		16.6667
		16.6667
		50
		33.3333
		16.6667
		16.6667
		33.3333
		50
		33.3333
		33.3333
		16.6667
		33.3333
		16.6667
		16.6667
		50
		16.6667
		33.3333
		16.6667
		50
		16.6667
		33.3333
		16.6667
		50
		33.3333
		50
		16.6667
		33.3333
		50
		16.6667
		50
		66.6667
		16.6667
		37.5
		12.5
		12.5
		25
		37.5
		25
		25
		37.5
		12.5
		37.5
		12.5
		37.5
		25
		12.5
		12.5
		12.5
		12.5
		12.5
		12.5
		12.5
		12.5
		12.5
		25
		12.5
		12.5
		12.5
		37.5
		12.5
		12.5
		12.5
		0
		0
		0
		0
		0
		0
		0
		0
		0
		0
		0
		0
		0
		0
		0
		0
		0
		0
		0
		0
		0
		0
		0
		0
		0
		0
		0
		0
		0
		0
		0
		0
		0
		0
		0
		0
		0
		0
		0
		0
		0
		0
		0
		0
		0
		0
		0
		0
		0
		0
		0
		0
		0
		0
		0
		0
		0
		0
		0
		0
		0
		0
		10
		40
		10
		20
		40
		20
		10
		20
		30
		10
		10
		10
		10
		40
		10
		40
		10
		10
		10
		10
		10
		20
		30
		10
		40
		20
		10
		40
		10
		20
		10
		20
		10
		10
		20
		10
		30
		30
		10
		40
		40
		0
		0
		25
		25
		0
		0
		0
		25
		0
		0
		0
		0
		25
		25
		25
		25
		0
		0
		0
		25
		50
		100
		100
		100
		100
		100
		0
		100
		100
		50
		50
		100
		0
		0
		0
		0
		0
		0
		0
		50
		50
		50
		50
		50
		100
		50
		100
		50
		100
		50
		0
		50
		100
		50
		100
		0
		50
		50
		100
		50
		50
		100
		50
		50
		100
		50
		50
		50
		0
		50
		50
		0
		0
		50
		50
		50
		0
		50
		50
		0
		0
		0
		0
		50
		0
		0
		0
		0
		0
		0
		0
		0
		0
		0
		0
		0
		57.1429
		0
		42.8571
		42.8571
		14.2857
		42.8571
		28.5714
		28.5714
		57.1429
		0
		57.1429
		57.1429
		14.2857
		14.2857
		42.8571
		14.2857
		42.8571
		42.8571
		57.1429
		71.4286
		14.2857
		28.5714
		57.1429
		28.5714
		57.1429
		71.4286
		57.1429
		14.2857
		14.2857
		57.1429
		14.2857
		42.8571
		30.7692
		30.7692
		7.69231
		15.3846
		0
		23.0769
		7.69231
		7.69231
		23.0769
		30.7692
		7.69231
		30.7692
		7.69231
		0
		30.7692
		7.69231
		7.69231
		15.3846
		7.69231
		0
		23.0769
		7.69231
		23.0769
		23.0769
		23.0769
		7.69231
		23.0769
		7.69231
		23.0769
		7.69231
		23.0769
		0
		23.0769
		0
		7.69231
		7.69231
		23.0769
		16.6667
		16.6667
		50
		33.3333
		50
		16.6667
		50
		50
		33.3333
		50
		33.3333
		50
		66.6667
		33.3333
		66.6667
		50
		16.6667
		50
		16.6667
		33.3333
		50
		16.6667
		16.6667
		60
		20
		80
		20
		20
		80
		20
		60
		80
		20
		80
		20
		80
		0
		60
		0
		16.6667
		50
		16.6667
		50
		16.6667
		16.6667
		16.6667
		50
		50
		16.6667
		0
		0
		33.3333
		0
		16.6667
		33.3333
		50
		0
		0
		0
		0
		0
		16.6667
		0
		16.6667
		16.6667
		50
		16.6667
		16.6667
		16.6667
		0
		23.5294
		17.6471
		5.88235
		11.7647
		23.5294
		23.5294
		23.5294
		5.88235
		5.88235
		5.88235
		17.6471
		23.5294
		5.88235
		5.88235
		5.88235
		5.88235
		17.6471
		17.6471
		11.7647
		17.6471
		11.7647
		11.7647
		11.7647
		5.88235
		23.5294
		5.88235
		23.5294
		5.88235
		5.88235
		5.88235
		5.88235
		5.88235
		5.88235
		11.7647
		5.88235
		5.88235
		5.88235
		5.88235
		5.88235
		23.5294
		17.6471
		11.7647
		23.5294
		5.88235
		5.88235
		17.6471
		17.6471
		5.88235
		5.88235
		17.6471
		5.88235
		5.88235
		11.7647
		11.7647
		5.88235
		5.88235
		11.7647
		5.88235
		5.88235
		5.88235
		11.7647
		5.88235
		0
		11.7647
		5.88235
		11.7647
		11.7647
		5.88235
		5.88235
		11.7647
		5.88235
		11.7647
		11.7647
		0
		11.7647
		11.7647
		5.88235
		5.88235
		5.88235
		5.88235
		5.88235
		5.88235
		0
		5.88235
		5.88235
		5.88235
		5.88235
		0
		11.7647
		11.7647
		11.7647
		5.88235
		5.88235
		5.88235
		5.88235
		5.88235
		5.88235
		11.7647
		5.88235
		11.7647
		5.88235
		0
		11.7647
		0
		0
		11.7647
		5.88235
		11.7647
		5.88235
		11.7647
		5.88235
		11.7647
		0
		5.88235
		11.7647
		5.88235
		5.88235
		11.7647
		5.88235
		11.7647
		5.88235
		0
		23.5294
		5.88235
		23.5294
		23.5294
		23.5294
		23.5294
		17.6471
		5.88235
		11.7647
		5.88235
		5.88235
		11.7647
		5.88235
		23.5294
		5.88235
		23.5294
		17.6471
		11.7647
		23.5294
		17.6471
		11.7647
		5.88235
		17.6471
		5.88235
		23.5294
		5.88235
		5.88235
		5.88235
		5.88235
		23.5294
		23.5294
		5.88235
		17.6471
		5.88235
		23.5294
		11.7647
		5.88235
		5.88235
		11.7647
		5.88235
		11.7647
		5.88235
		5.88235
		17.6471
		17.6471
		23.5294
		23.5294
		23.5294
		17.6471
		23.5294
		5.88235
		23.5294
		5.88235
		23.5294
		11.7647
		11.7647
		17.6471
		17.6471
		17.6471
		5.88235
		17.6471
		17.6471
		17.6471
		0
		0
		5.88235
		0
		5.88235
		5.88235
		5.88235
		0
		0
		17.6471
		5.88235
		5.88235
		5.88235
		17.6471
		11.7647
		5.88235
		5.88235
		11.7647
		0
		5.88235
		5.88235
		17.6471
		5.88235
		17.6471
		5.88235
		0
		5.88235
		5.88235
		5.88235
		5.88235
		0
		11.7647
		17.6471
		5.88235
		11.7647
		5.88235
		0
		0
		0
		0
		0
		0
		0
		0
		0
		0
		0
		0
		0
		0
		0
		0
		0
		0
		0
		0
		0
		0
		0
		0
		0
		0
		0
		0
		0
		0
		0
		0
		0
		0
		0
		0
		0
		0
		0
		0
		0
		0
		0
		0
		0
		0
		0
		0
		0
		0
		0
		0
		0
		0
		0
		0
		0
		0
		0
		0
		0
		0
		0
		0
		0
		0
		0
		0
		0
		0
		0
		33.3333
		33.3333
		33.3333
		0
		0
		33.3333
		0
		33.3333
		33.3333
		33.3333
		0
		33.3333
		33.3333
		33.3333
		33.3333
		33.3333
		0
		0
		33.3333
		0
		33.3333
		0
		33.3333
		0
		33.3333
		33.3333
		0
		0
		33.3333
		33.3333
		33.3333
		0
		33.3333
		33.3333
		33.3333
		0
		33.3333
		33.3333
		0
		33.3333
		33.3333
		66.6667
		33.3333
		0
		33.3333
		33.3333
		33.3333
		66.6667
		0
		0
		0
		33.3333
		33.3333
		33.3333
		33.3333
		0
		0
		33.3333
		33.3333
		66.6667
		66.6667
		66.6667
		66.6667
		0
		0
		0
		0
		0
		0
		66.6667
		33.3333
		0
		33.3333
		33.3333
		33.3333
		66.6667
		33.3333
		0
		33.3333
		66.6667
		33.3333
		66.6667
		66.6667
		33.3333
		0
		33.3333
		33.3333
		33.3333
		0
		33.3333
		33.3333
		33.3333
		33.3333
		33.3333
		66.6667
		0
		33.3333
		33.3333
		33.3333
		66.6667
		33.3333
		0
		0
		0
		66.6667
		66.6667
		0
		14.2857
		28.5714
		0
		28.5714
		14.2857
		14.2857
		28.5714
		14.2857
		14.2857
		0
		14.2857
		28.5714
		28.5714
		28.5714
		14.2857
		0
		14.2857
		28.5714
		14.2857
		28.5714
		0
		0
		0
		28.5714
		14.2857
		0
		14.2857
		28.5714
		28.5714
		0
		14.2857
		0
		14.2857
		14.2857
		0
		28.5714
		28.5714
		0
		28.5714
		0
		28.5714
		28.5714
		14.2857
		28.5714
		28.5714
		28.5714
		14.2857
		14.2857
		28.5714
		0
		28.5714
		0
		0
		14.2857
		0
		14.2857
		28.5714
		28.5714
		14.2857
		0
		0
		14.2857
		28.5714
		14.2857
		28.5714
		42.8571
		14.2857
		0
		28.5714
		14.2857
		42.8571
		0
		28.5714
		14.2857
		42.8571
		14.2857
		28.5714
		14.2857
		14.2857
		14.2857
		14.2857
		42.8571
		14.2857
		14.2857
		14.2857
		14.2857
		42.8571
		14.2857
		0
		14.2857
		14.2857
		14.2857
		14.2857
		14.2857
		14.2857
		14.2857
		28.5714
		0
		14.2857
		14.2857
		28.5714
		0
		14.2857
		16.6667
		16.6667
		33.3333
		66.6667
		66.6667
		66.6667
		66.6667
		66.6667
		66.6667
		16.6667
		66.6667
		50
		50
		16.6667
		50
		50
		66.6667
		16.6667
		16.6667
		16.6667
		16.6667
		33.3333
		16.6667
		16.6667
		16.6667
		66.6667
		16.6667
		33.3333
		16.6667
		16.6667
		66.6667
		16.6667
		16.6667
		16.6667
		16.6667
		16.6667
		16.6667
		33.3333
		50
		50
		16.6667
		16.6667
		16.6667
		16.6667
		16.6667
		16.6667
		33.3333
		33.3333
		0
		33.3333
		16.6667
		16.6667
		16.6667
		16.6667
		33.3333
		0
		16.6667
		33.3333
		0
		33.3333
		16.6667
		33.3333
		16.6667
		16.6667
		33.3333
		33.3333
		16.6667
		16.6667
		16.6667
		16.6667
		16.6667
		16.6667
		16.6667
		33.3333
		0
		33.3333
		0
		0
		33.3333
		0
		100
		100
		0
		100
		0
		0
		0
		0
		0
		100
		0
		0
		0
		0
		0
		100
		100
		100
		0
		100
		100
		100
		100
		100
		100
		0
		0
		100
		100
		0
		0
		0
		0
		0
		0
		100
		100
		100
		0
		22.2222
		11.1111
		0
		22.2222
		11.1111
		33.3333
		11.1111
		11.1111
		0
		22.2222
		11.1111
		11.1111
		11.1111
		11.1111
		22.2222
		22.2222
		0
		11.1111
		22.2222
		11.1111
		11.1111
		22.2222
		11.1111
		11.1111
		0
		11.1111
		11.1111
		11.1111
		33.3333
		22.2222
		11.1111
		33.3333
		11.1111
		11.1111
		11.1111
		22.2222
		0
		33.3333
		22.2222
		11.1111
		11.1111
		0
		100
		0
		0
		100
		100
		100
		100
		100
		100
		100
		100
		100
		100
		0
		0
		0
		100
		0
		100
		0
		100
		100
		100
		0
		0
		0
		0
		100
		0
		100
		0
		0
		0
		100
		100
		100
		0
		100
		0
		100
		50
		50
		0
		0
		0
		50
		0
		100
		50
		50
		0
		50
		0
		50
		100
		100
		50
		100
		0
		50
		50
		0
		100
		0
		100
		100
		0
		0
		50
		100
		50
		100
		50
		100
		0
		100
		0
		0
		50
		50
		50
		100
		100
		0
		0
		0
		0
		0
		0
		0
		0
		0
		0
		0
		0
		0
		0
		0
		0
		0
		0
		0
		0
		0
		0
		0
		0
		0
		0
		0
		0
		Nonplace ROIs
	Percentage ROIs active	7.69231
		0
		7.69231
		7.69231
		0
		0
		0
		7.69231
		7.69231
		0
		15.3846
		7.69231
		0
		7.69231
		7.69231
		15.3846
		15.3846
		0
		15.3846
		23.0769
		0
		0
		7.69231
		7.69231
		0
		15.3846
		7.69231
		0
		0
		0
		0
		0
		0
		0
		25
		25
		0
		0
		0
		0
		25
		25
		0
		0
		0
		0
		0
		25
		25
		25
		0
		0
		0
		0
		0
		0
		0
		50
		0
		0
		0
		0
		25
		0
		0
		25
		0
		0
		0
		0
		25
		50
		0
		25
		0
		0
		25
		25
		50
		25
		0
		0
		0
		25
		25
		0
		0
		25
		0
		0
		0
		25
		0
		0
		0
		25
		25
		0
		0
		25
		0
		0
		0
		25
		0
		0
		0
		0
		0
		0
		0
		0
		0
		0
		0
		0
		0
		0
		0
		0
		0
		0
		0
		0
		0
		0
		0
		4.16667
		8.33333
		4.16667
		0
		0
		0
		0
		4.16667
		4.16667
		4.16667
		0
		4.16667
		0
		0
		0
		4.16667
		4.16667
		8.33333
		4.16667
		0
		8.33333
		0
		4.16667
		4.16667
		0
		4.16667
		12.5
		4.16667
		4.16667
		0
		8.33333
		4.16667
		4.16667
		0
		0
		0
		0
		4.16667
		4.16667
		0
		4.16667
		0
		4.16667
		0
		4.16667
		4.16667
		0
		4.16667
		0
		4.16667
		0
		0
		0
		4.16667
		0
		0
		0
		0
		0
		0
		0
		4.16667
		0
		0
		4.16667
		4.16667
		0
		0
		0
		4.16667
		0
		0
		0
		0
		0
		0
		0
		4.16667
		0
		0
		0
		0
		0
		0
		4.16667
		0
		0
		0
		0
		4.16667
		0
		0
		0
		0
		0
		0
		0
		0
		0
		0
		0
		0
		0
		0
		0
		0
		0
		0
		0
		0
		0
		0
		0
		0
		0
		0
		25
		25
		0
		25
		0
		25
		0
		25
		25
		25
		25
		0
		25
		0
		0
		0
		25
		0
		0
		50
		25
		0
		0
		25
		0
		50
		25
		25
		0
		0
		25
		0
		0
		0
		25
		0
		0
		0
		25
		0
		0
		0
		25
		25
		25
		0
		0
		25
		0
		50
		25
		25
		0
		25
		0
		0
[truncated: 1,678 more rows]

## Sheet: Figure 4i
Figure 3b
		Bin position (field widths)	Soma ΔF/F	All cluster % ROI coactivation	Place cluster % ROI coactivation	Nonplace cluster % ROI coactivation
	Mean ΔF/F	-0.936764	0.0321454	2.83978	3.81107	0
		-0.823447	0.0199963	1.13371	0.902201	1.26263
		-0.726127	0.0195244	3.57838	3.91686	0.952381
		-0.631649	0.0258169	2.04174	3.39212	0
		-0.537171	0.0591684	1.69712	2.3221	0
		-0.442693	0.127167	1.41064	1.89395	0.104167
		-0.348215	0.256401	3.32879	3.48394	1.81818
		-0.253737	0.435562	3.15631	3.73051	1.25997
		-0.15926	0.644901	3.94985	5.1788	0.648855
		-0.0647818	0.87402	4.97666	6.91336	0.214592
		0.0297101	0.952133	5.75133	8.13234	0
		0.125413	0.752007	5.49774	7.31937	0
		0.222314	0.626499	3.49379	4.88149	0
		0.319214	0.488869	1.50532	2.15891	0
		0.416465	0.387919	1.70825	1.01428	2.61438
		0.516335	0.231434	0.426312	0.398284	0
		0.618473	0.158508	0.113071	0.15625	0.0284172
		0.721202	0.0995861	0.961375	0.0612745	2.6814
		0.828438	0.0788067	0.536921	0	0.950292
		0.942006	0.0442609	1.08111	1.23153	0.385802
